# Supplementary material for: Phenotypic and genotypic analysis of drug resistance in M. tuberculosis isolates in Gansu, China
Source: PLoS One. 2024 Sep 27;19(9):e0311042. doi: 10.1371/journal.pone.0311042 (PMC11432870; doi:10.1371/journal.pone.0311042)
Supplement: S1 File — (XLSX) [file pone.0311042.s001.xlsx]

## Sheet: Sheet1
number	age	sex	sample	SM	I	R	T	P	EB	LV	KN	AK	MOX	OPM	VFX	TH	PMB
1	28	1	1	1	1	1	1	1	1	1	1	1	1			1	1
2	34	1	1	2	2	2	1	1	2	1	1	1	1			1	1
3	45	1	2	1	1	1	1	1	1	1	1	1	1			1	1
4	33	2	1	1	1	1	1	1	1	1	1	1	1			1	1
5	74	2	2	2	2	2	1	2	2	1	1	1	1			1	1
6	17	2	2	2	2	2	1	1	2	1	1	1	1			1	1
7	77	1	3	1	1	1	1	1	1	1	1	1	1			1	1
8		2	2	1	1	1	1	1	1	1	1	1	1			1	1
9	22	1	1	2	2	2	1	1	2	1	1	1	1			1	1
10	66	2	1	1	1	1	1	1	1	1	1	1	1			1	1
11	60	1	4	1	1	1	1	1	1	1	1	1	1			1	1
12	37	2	5	1	1	1	1	1	1	1	1	1	1			1	1
13	27	2	5	1	2	2	1	2	1	1	1	1	1			1	1
14	15	2	5	1	2	2	1	1	1	1	1	1	1			1	1
15	39	1	5	2	2	2	1	1	2	2	1	1	1			1	1
16	44	2	1	2	2	2	1	1	2	2	2	2	1			1	1
17	52	2	5	1	1	1	1	1	1	1	1	1	1			1	1
18	37	2	5	1	2	1	1	1	1	1	1	1	1			1	1
19	49	1	6	1	1	1	1	1	1	1	1	1	1			1	1
20	27	1	5	2	1	1	1	1	1	1	1	1	1			1	1
1	17	1	1	1	1	1	1	1	1	1	1	1	1			1	1
2	50	1	1	1	1	1	1	1	1	2	1	1	2			1	1
3	46	1	2	2	2	2	2	1	1	1	1	1	1			1	1
4	71	2	2	1	1	1	1	1	1	1	1	1	1			1	1
5	69	2	2	2	2	2	1	1	1	1	1	1	1			1	1
6	77	1	2	1	1	1	1	1	1	1	1	1	1			1	1
7	24	2	1	1	1	1	1	1	1	1	1	1	1			1	1
8	37	2	1	1	1	1	1	1	1	1	1	1	1			1	1
9	22	1	1	1	2	1	1	1	1	1	1	1	1			1	1
10	52	1	5	1	1	1	1	1	1	1	1	1	1			1	1
11	18	2	1	1	1	1	1	1	1	1	1	1	1			1	1
12	46	2	5	1	1	1	1	1	1	1	1	1	1			1	1
13	43	1	1	2	2	2	1	1	1	1	1	1	1			1	1
14	58	1	5	1	1	1	1	1	1	1	1	1	1			1	1
15	59	1	5	1	1	1	1	1	1	1	1	1	1			1	1
16	74	2	5	2	2	1	1	1	1	1	1	1	1			1	1
17	35	2	5	1	2	2	1	1	1	1	1	1	1			1	1
18	22	1	1	2	1	1	1	1	1	1	1	1	1			1	1
19	81	1	5	2	1	1	1	1	1	1	1	1	1			1	1
20	22	2	5	1	1	1	1	1	1	1	1	1	1			1	1
1	28	2	5	1	1	1	1	1	1	1	1	1	1			1	1
2	21	1	1	1	1	1	1	1	1	1	1	1	1			1	1
3	28	2	1	1	1	1	1	1	1	1	1	1	1			1	1
4	28	1	1	1	1	1	1	1	1	1	1	1	1			1	1
5	51	1	6	1	1	1	1	1	1	2	1	1	2			1	1
6	48	2	1	1	1	1	1	1	1	1	1	1	1			1	1
7	22	1	5	1	1	1	1	1	1	1	1	1	1			1	1
8	70	1	1	1	1	1	1	1	1	1	1	1	1			1	1
9	14	1	1	2	1	2	1	1	1	1	1	1	1			1	1
10	65	2	2	1	1	1	1	1	1	1	1	1	1			1	1
11	68	1	2	1	1	1	1	1	1	1	1	1	1			1	1
12	58	2	2	1	2	2	1	1	2	2	1	1	2			1	1
13	69	2	2	1	1	1	1	1	1	1	1	1	1			1	1
14	42	1	2	2	2	2	1	1	1	2	1	1	2			1	1
15	15	2	1	1	1	1	1	1	1	1	1	1	1			1	1
16	47	2	2	1	1	1	1	1	1	1	1	1	1			1	1
17	63	2	2	1	2	2	1	1	2	2	1	1	2			1	1
18	61	1	2	1	1	1	1	1	1	1	1	1	1			1	1
19	31	1	1	1	1	1	1	1	1	1	1	1	1			1	1
20	34	2	2	2	2	2	1	1	2	2	1	1	1			1	1
1	37	1	1	1	1	1	1	1	1	1	1	1	1			1	1
2	22	1	1	2	2	2	1	1	1	2	1	1	1			1	1
3	60	1	2	1	1	1	1	1	1	1	1	1	1			1	1
4	34	1	1	1	1	1	1	1	1	1	1	1	1			1	1
5	65	2	2	1	1	1	1	1	1	1	1	1	1			1	1
6	48	1	1	1	2	2	1	1	1	1	1	1	1			1	1
7	21	2	2	1	1	1	1	1	1	1	1	1	1			1	1
8	49	1	3	1	1	1	1	1	1	1	1	1	1			1	1
9	40	1	1	2	1	1	1	1	1	1	1	1	1			1	1
10	39	2	1	1	2	2	1	1	1	1	1	1	1			1	1
11	41	2	2	1	1	1	1	1	1	1	1	1	1			1	1
12	21	2	3	1	1	1	1	1	1	1	1	1	1			1	1
13	37	1	5	2	1	2	1	1	1	2	1	1	1			1	1
14	49	1	1	1	1	1	1	1	1	1	1	1	1			1	1
15	38	2	1	1	1	1	1	1	1	1	1	1	1			1	1
16	20	1	7	2	2	2	2	1	1	1	1	1	1			1	1
17	40	2	1	1	1	2	1	1	1	1	1	1	1			1	1
18	48	2	2	1	1	1	1	1	1	1	1	1	1			1	1
19	77	1	2	1	1	1	1	1	1	1	1	1	1			1	1
20	33	1	2	1	1	1	1	1	1	1	1	1	1			1	1
1	26	1	2	1	1	1	1	1	1	1	1	1	1			1	1
2	33	1	1	1	1	1	1	1	1	1	1	1	1			1	1
3	21	1	1	1	1	2	1	1	1	1	1	1	1			1	1
4	23	1	1	1	1	1	1	1	1	1	1	1	1			1	1
5	38	1	1	2	2	2	1	2	2	2	1	1	2			1	1
6	47	1	2	1	1	1	1	1	1	1	1	1	1			1	1
7	61	1	1	1	1	1	1	1	1	1	1	1	1			1	1
8	29	2	2	1	1	1	1	1	1	2	1	1	2			1	1
9	19	1	1	1	1	1	1	1	1	1	1	1	1			1	1
10	26	1	1	1	1	1	1	1	1	1	1	1	1			1	1
11	53	2	1	1	1	1	1	1	1	1	1	1	1			1	1
12	23	1	2	2	1	1	1	1	1	1	1	1	1			1	1
13	13	2	1	1	1	1	1	1	1	1	1	1	1			1	1
14	34	2	1	1	1	1	1	1	1	1	1	1	1			1	1
15			2	2	2	2	1	1	1	1	1	1	1			1	1
16	24	1	2	1	2	2	1	1	2	1	1	1	1			1	1
17	80	2	2	1	1	1	1	1	1	1	1	1	1			1	1
18	21	2	1	1	1	1	1	1	1	1	1	1	1			1	1
19	29	1	2	1	1	1	1	1	1	1	1	1	1			1	1
20	52	1	1	1	1	1	1	1	1	1	1	1	1			1	1
1	46	2	1	1	1	1			1	1	1	1	1	1	1	1	1
2	35	2	2	1	2	2			1	1	1	1	1	1	1	1	1
3	39	2	2	1	2	2			1	1	1	1	1	1	1	1	1
4	42	1	1	2	2	2			1	2	1	1	2	1	2	1	1
5	27	2	1	1	2	2			1	1	1	1	1	1	1	1	1
6	47	1	1	1	1	1			1	1	1	1	1	2	1	1	1
7	60	1	1	1	1	1			1	1	1	1	1	1	1	1	1
8	21	2	3	1	1	2			1	2	1	1	2	1	2	1	1
9	45	1	5	2	2	2	1	1	2	2	1	1	1	1	1	1	1
10	39	2	5	1	1	1	1	1	1	1	1	1	1	1	1	1	1
11	67	2	5	1	1	1	1	1	1	1	1	1	1	1	1	1	1
12	63	1	5	1	1	1	1	1	1	1	1	1	1	1	1	1	1
13	47	2	5	1	1	1	1	1	1	1	1	1	1	1	1	1	1
14	33	1	5	1	1	1	1	1	1	1	1	1	1	1	1	1	1
15	48	1	5	1	1	1	1	1	1	1	1	1	1	1	1	1	1
16	25	1	5	1	1	1	1	1	1	1	1	1	1	1	1	1	1
17	29	1	1	2	1	1	1	1	1	1	1	1	1	1	1	1	1
18	44	1	1	2	2	1	2	1	1	1	1	1	1	1	1	1	1
19	36	1	1	2	2	1	2	1	1	1	2	1		1	1	1	1
20	62	2	1	1	1	1	1	1	1	1	1	1	1	1	1	1	1
1	54	2	2	1	1	1	1	1	1	1	1	1	1			1	1
2	49	1	1	1	1	1	1	1	1	1	1	1	1			1	1
3	54	1	2	1	1	1	1	1	1	1	1	1	1			1	1
4	51	1	2	1	2	1	1	1	1	1	1	1	1			1	1
5	62	1	2	2	2	2	1	1	1	2	1	1	1			1	1
6	39	1	2	2	2	2	1	1	2	2	1	1	1			1	1
7	35	2	2	1	1	1	1	1	1	1	1	1	1			1	1
8	52	1	2	1	1	1	1	1	1	1	1	1	1			1	1
9	30	1	2	1	2	2	1	1	1	2	1	1	2			1	1
10	70	2	2	1	1	1	1	1	1	1	1	1	1			1	1
11	52	1	1	1	1	1	1	1	1	1	1	1	1			1	1
12	62	2	1	1	1	2	1	1	1	1	1	1	1			1	1
13	77	2	2	1	1	1	1	1	1	1	1	1	1			1	1
14	43	1	1	2	2	1	1	1	1	1	1	1	1			1	1
15	52	1	2	1	1	1	1	1	1	1	1	1	1			1	1
16		1		2	2	2	1	1	2	2	1	1	1			1	1
17	68	1	2	1	1	1	1	1	1	1	1	1	1			1	1
18	54	2	2	1	2	1	1	2	1	1	1	1	1			1	1
19	26	1	2	1	1	1	1	1	1	1	1	1	1			1	1
20	40	1	6	1	1	1	1	1	1	1	1	1	1			1	1
1	33	2	2	2	2	2	1	1	2	1	1	1	1			1	1
2	82	2	2	1	1	1	1	1	1	1	1	1	1			1	1
3	23	1	2	1	1	1	1	1	1	1	1	1	1			1	1
4	52	1	1	2	2	2	1	1	2	1	1	1	1			1	1
5	59	1	1	2	2	2	1	1	2	1	1	1	1			1	1
6	23	1	2	2	2	2	1	1	2	1	1	1	1			1	1
7	33	1	1	2	2	1	1	2	1	1	2	1	1			1	1
8	41	1	2	2	2	2	1	1	1	1	1	1	1			1	1
9	76	2	2	1	1	1	1	1	1	1	1	1	1			1	1
10	54	1	2	1	1	1	1	1	1	1	1	1	1			1	1
11	50	1	1	1	1	1	1	1	1	1	1	1	1			1	1
12	52	2	1	1	1	1	1	1	1	1	1	1	1			1	1
13	64	1	2	1	1	1	1	1	1	1	1	1	1			1	1
14	55	1	1	1	1	1	1	1	1	1	1	1	1			1	1
15	41	1	2	1	2	1	1	1	1	1	1	1	1			1	1
16	48	1	1	1	1	1	1	1	1	1	1	1	1			1	1
17	53	1	2	2	2	1	1	1	1	1	1	1	1			1	1
18	27	2	1	2	2	2	1	1	1	2	1	1	2			1	1
19	60	1	2	2	2	2	2	1	2	2	1	1	2			1	1
20	46	1	1	2	2	1	1	1	1	1	1	1	1			1	1
1	33	1	1	2	2	1	1	1	2	2	1	1	1			1	1
2	38	2	2	1	1	1	1	1	1	1	1	1	1			1	1
3	31	2	1	1	1	1	1	1	1	1	1	1	1			1	1
4	45	2	6	1	1	1	1	1	1	1	1	1	1			1	1
5	51	2	2	1	1	1	1	1	1	1	1	1	1			1	1
6	36	2	1	1	1	1	1	1	1	1	1	1	1			1	1
7	72	2	2	2	2	2	1	1	2	1	1	1	1			1	1
8	65	2	2													1	1
9	38	1	2	1	1	1	1	1	1	1	1	1	1			1	1
10	26	1	1	2	2	1	1	1	1	1	1	1	1			1	1
11	68	2	2	1	1	1	1	1	1	1	1	1	1			1	1
12	57	1	1	1	1	1	1	1	1	1	1	1	1			1	1
13	16	2	2	1	1	1	1	1	1	2	1	1	1			1	1
14	54	2	4	1	1	1	1	1	1	1	1	1	1			1	1
15	67	2	1	1	1	1	1	1	1	1	1	1	1			1	1
16	63	2	1	1	1	1	1	1	1	1	1	1	1			1	1
17	55	2	2	2	2	2	1	1	2	1	1	1	1			1	1
18	22	2	1	1	1	1	1	1	1	1	1	1	1			1	1
19	46	1	2	2	2	2	1	1	1	1	1	1	1			1	1
20	54	1	1	1	1	1	1	1	1	1	1	1	1			1	1
1	63	1	1	1	1	1			1	1	1	1	1	1	1	1	1
2	52	2	2	2	1	1			1	1	1	1	1	1	1	1	1
3	64	1	1	1	1	1			1	1	1	1	1	1	1	1	1
4	67	2	2	1	1	1			1	1	1	1	1	1	1	1	1
5	39	2	2	1	1	1			1	1	1	1	1	1	1	1	1
6	60	2	2	1	1	1			1	1	1	1	1	1	1	1	1
7	41	1	1	1	2	1			1	1	1	1	1	1	1	1	1
8	52	1	1	1	1	1			1	1	1	1	1	1	1	1	1
9	26	1	1	1	1	1			1	1	1	1	1	1	1	1	1
10	61	1	2	2	2	2	1	1	2	2	1	1	2			1	1
11	50	1	1	2	2	2	1	1	2	1	1	1	1			1	1
12	37	2	1	2	2	2	1	1	1	2	1	1	2			1	1
13	81	1	2	2	2	1	1	1	1	1	1	1	1			1	1
14	54	1	2	1	1	1	1	1	1	1	1	1	1			1	1
15	39	1	2	1	2	2	1	1	1	2	1	1	2			1	1
16	31	2	1	1	1	1	1	1	1	1	1	1	1			1	1
17	76	2	1	1	1	1	1	1	1	1	1	1	1			1	1
18	65	1	2	1	1	1	1	1	1	1	1	1	1			1	1
19	75	1	2	1	1	1	1	1	1	1	1	1	1			1	1
20	61	2	1	1	1	1	1	1	1	1	1	1	1			1	1
1	65	1	2	1	1	1	1	1	1	1	1	1	1
2	24	1	2	2	2	2	1	1	2	1	1	1	1
3	14	2	2	2	2	2				2
4	22	1	1	1	1	1	1	1	1	1	1	1	1
5	48	2	2	2	2	2				2
6	60	2	1	1	1	1	1	1	1	1	1	1	1
7	11	1	2	1	1	1	1	1	1	1	1	1	1
8	22	1	1	1	1	1	1	1	1	1	1	1	1
9	52	1	1	1	2	1	1	1	1	1	1	1	1
10	28	2	1	1	1	1	1	1	1	1	1	1	1
11	17	2	1	1	1	1	1	1	1	1	1	1	1
12	51	1	1	1	1	1	1	1	1	1	1	1	1
13	14	2	1	1	1	1	1	1	1	1	1	1	1
14				1	1	1	1	1	1	1	1	1	1
15	49	1	1	1	1	1	1	1	1	1	1	1	1
16	48	1	2	1	1	1	1	1	1	1	1	1	1
17	62	1	2	1	1	1	1	1	1	1	1	1	1
18	65	1	1	1	1	1	1	1	1	1	1	1	1
19				1	1	1	1	1	1	1	1	1	1
20	50	1	5	1	2	2	1	1	1	1	1	1	1
1	46	2	1	2	2	2	1	1	1	2	1	1	2
2	64	1	5	1	1	1	1	1	1	1	1	1	1
3	68	1	5	1	1	1	1	1	1	1	1	1	1
4	65	2	5	1	1	1	1	1	1	1	1	1	1
5	25	1	5	1	1	1	1	1	1	2	1	1	2
6	77	2	3	1	1	1	1	1	1	1	1	1	1
7	26	1	1	1	1	1	1	1	1	1	1	1	1
8	22	1	1	2	2	2	1	1	2	1	1	1	1
9				1	2	1	1	1	1	1	1	1	1
10	19	2	3	1	1	1	1	1	1	1	1	1	1
11	63	2	1	1	1	1	1	1	1	1	1	1	1
12	58	1	5	1
13	26	2	1	1	1	1	1	1	1	1	1	1	1
14	44	2	1	2	2	2	2	1	2	1	1	1	1
15	23	2	1	2	2	2	1	1	1	1	1	1	1
16	35	1	1	1	2	2	1	1	1	1	1	1	1
17	59	2	5	1	1	1	1	1	1	1	1	1	1
18	39	1	5	1	1	1	1	1	1	1	1	1	1
19	25	2	5	1	1	1	1	1	1	1	1	1	1
20	27	2	1	2	2	2	1	1	1	1	1	1	1
1	46	1	5	1	2	2	1	1	2	2			2
2	17	2	1	2	2	2
3	61	2	1		2
4	23	1	5	2
5	31	1	1	1	1	1	1	1	1	1	1	1
6	52	1	3	2	2	2			2
7	73	2	5	2	2
8	19	2	5	1	1	1	1	1	1	1	1	1	1
9	46	1	5	1	1	1	1	1	1	1	1	1	1
10	29	1	5	1	1	1	1	1	1	1	1	1	1
11	46	1	1		2	2			2	2			2
12	57	1	5		2	2			2
13	26	1	5		2
14	55	1	5		2
15	20	1	5	1	1	1	1	1	1	1	1	1	1
16	24	1	1	2	2	2
17	55	2	1	2	2	2
18	22	2	1	1	1	1	1	1	1	1	1	1	1
19	26	1	5	2	2
20	33	1	1	1	1	1	1	1	1	1	1	1	1
1	46	1	5	1	2	2			2	2	1	1	2	1	2
2	53	1	5	2	2	2			2	2	1	1	2	1	2
3	37	2	1	2	2	2			1	2	1	1	2	1	2
4	21	2	1	1	1	1			1	1	1	1	1	1	1
5	60	2	1	1	1	1			1	1	1	1	1	1	1
6	19	2	1	1	1	1			2	2	1	1	2	1	2
7	56	1	1	2	2	2			2	1	1	1	1	1	1
8	42	1	5	2	2	2			1	2	1	1	2	1	2
9	68	2	5	1	1	1			1	1	1	1	1	1	1
10	22	1	1	2	1	1	1	1	1	1	1	1	1
11	79	2	5	1	1	1	1	1	1	1	1	1	1
12	21	1	4	1	1	1	1	1	1	1	1	1	1
13	20	2	3	1	1	1	1	1	1	1	1	1	1
14	28	2	1	2	1	1	1	1	1	1	1	1	1
15	58	1	5	2	1	1	1	1	1	1	1	1	1
16	50	2		1	1	2	1	1	1	1	1	1	1
17	46	1	1	1	1	1	1	1	1	1	1	1	1
18	54	1	5	1	1	1	1	1	1	1	1	1	1
19	79	2	5	1	2	1	1	2	1	1	1	1	1
20	26	2	1	1	1	1	1	1	1	1	1	1	1
1	65	2	1	1	1	1	1	1	1	1	1	1	1
2	46	2	1	1	1	1	1	1	1	1	1	1	1
3	76	2	2	2	2
4	70	2	2	1	1	1	1	1	1	1	1	1	1
5	23	2	2		2	2			2
6	29	2	2	1	1	1	1	1	1	1	1	1	1
7	24	1	2	1	1	1	1	1	1	1	1	1	1
8	53	1	2	2	2					2			2
9	36	1	2	1	1	1	1	1	1	1	1	1	1
10	77	2	1	1	1	1	1	1	1	1	1	1	1
11	22	1	1	1	1	1	1	1	1	1	1	1	1
12	24	1	2	1	1	1	1	1	1	1	1	1	1
13	75	2	2	1	1	1	1	1	1	1	1	1	1
14	27	1	1							2			2
15	56	1	2	2	2	2			2
16	64	2	1	2	2
17	33	1	1	2	2	2
18	26	2	1	1	1	1	1	1	1	1	1	1	1
19	20	1	2	1	1	1	1	1	1	1	1	1	1
20	50	1	2	1	1	1	1	1	1	1	1	1	1
1	32	2	1	2	2	2			2
2	35	1	2	2	2	2
3	66	1	1	1	1	1	1	1	1	1	1	1	1
4	19	2	1	2	2
5	76	2	2	1	1	1	1	1	1	1	1	1	1
6	25	1	1	1	1	1	1	1	1	1	1	1	1
7	62	1	2	2	2
8	29	1	1	1	1	1	1	1	1	1	1	1	1
9	57	1	1		2
10	34	2	1	2	2	2				2			2
11	58	2	2	1	1	1	1	1	1	1	1	1	1
12	71	1	2	1	1	1	1	1	1	1	1	1	1
13	45	1	1	1	1	1	1	1	1	1	1	1	1
14	20	1	1	2	2	2			2
15	24	2	1	2	2	2				2
16	14	1	2	1	1	1	1	1	1	1	1	1	1
17	33	2	2	2	2				2
18	15	2	1	1	1	1	1	1	1	1	1	1	1
19	25	2	1	1	1	1	1	1	1	1	1	1	1
20	24	1	1	1	1	1	1	1	1	1	1	1	1
1	65	1	2	1	1	1	1	1	1	1	1	1	1
2	24	2	2	1	1	1	1	1	1	1	1	1	1
3	24	2	2	1	1	1	1	1	1	1	1	1	1
4	20	2	2	1	1	1	1	1	1	1	1	1	1
5	38	1	2	1	1	1	1	1	1	1	1	1	1
6	68	2	2	1	1	1	1	1	1	1	1	1	1
7	67	1	2					2
8	66	2	2	2	2
9	33	1	5	1	1	1	1	1	1	1	1	1	1
10	34	1	5	1	1	1	1	1	1	1	1	1	1
11	18	1	1	1	1	1	1	1	1	1	1	1	1
12	31	2	2	1	1	1	1	1	1	1	1	1	1
13	55	1	2	1	1	1	1	1	1	1	1	1	1
14	74	2	5	1	1	1	1	1	1	1	1	1	1
15	22	1	1	2
16	43	1	5			2
17	29	1	5	1	1	1	1	1	1	1	1	1	1
18	74	1	5	1	1	1	1	1	1	1	1	1	1
19	65	2	5	1	1	1	1	1	1	1	1	1	1
20	67	1	5	2	2	2			2	2			2
1	52	1	5	1	1	1	1	1	1	1	1	1	1
2	44	1	5	1	1	1	1	1	1	1	1	1	1
3	24	1	5	1	1	1	1	1	1	1	1	1	1
4	62	1	5	1	1	1	1	1	1	1	1	1	1
5	49	1	1	1	1	1	1	1	1	1	1	1	1
6	65	1	5	1	1	1	1	1	1	1	1	1	1
7	68	1	5	1	1	1	1	1	1	1	1	1	1
8	28	2	5	2	2
9	30	1	5							2			2
10	22	1	5	1	1	1	1	1	1	1	1	1	1
11	53	2	5	2	2
12	73	1	1		2
13	55	1	2		2
14	24	2	2	1	1	1	1	1	1	1	1	1	1
15	23	1	1	1	1	1	1	1	1	1	1	1	1
16	64	2	1	2	1					2			2
17	45	1	2	2	2	2				2			2
18	42	1	1	1	1	1	1	1	1	1	1	1	1
19	72	1	2		2	2
20	51	2	1	1	1	1	1	1	1	1	1	1	1
1	62	1	1	1	1	1	1	1	1	1	1	1	1
2	21	1	1	1	1	2	1	1	1	2	1	1	2
3	20	1	1	1	1	1	1	1	1	1	1	1	1
4	75	1	1	1	1	1	1	1	1	1	1	1	1
5	22	1	1	1	1	1	1	1	1	1	1	1	1
6	72	1	5	1	1	1	1	1	1	1	1	1	1
7	37	2	1	1	1	1	1	1	1	1	1	1	1
8	27	1	1	2	2	1	1	1	2	1	1	1	1
9	64	1	5	1	1	1	1	1	1	1	1	1	1
10	22	1	5	2	2	2	1	1	2	2	1	1	1
11	49	1	1	1	1	1	1	1	1	1	1	1	1
12	17	1	1	2	2	1	1	1	1	1	1	1	1
13	58	1	1	2	2	1	1	1	2	1	1	1	1
14	22	1	1	1	1	1	1	1	1	1	1	1	1
15	6	1	6	1	1	1	1	1	1	1	1	1	1
16	19	1	2	1	1	1	1	1	1	1	1	1	1
17	68	2	5	1	1	1	1	1	1	1	1	1	1
18	67	1	5	1	1	1	1	1	1	1	1	1	1
19	24	1	1	1	1	1	1	1	1	1	1	1	1
20	74	2	1	2	1	1	1	1	1	1	1	1	1
1	73	1	5	1	1	1	1	1	1	1	1	1	1
2	38	1	5	1	1	1	1	1	1	1	1	1	1
3	31	2	1	1	1	1	1	1	1	1	1	1	1
4	21	2	5	1	1	1	1	1	1	1	1	1	1
5	50	1	5	1	1	1	1	1	1	2	1	1	2
6	74	2	5	1	1	1	1	1	1	1	1	1	1
7	67	1	5	1	1	1	1	1	1	1	1	1	1
8	28	1	1	1	1	1	1	1	1	1	1	1	1
9	56	1	2	1	1	1	1	1	1	1	1	1	1
10	37	1	5	2	2	2	2	1	2	2	1	1	2
11	18	1	1	1	1	1	1	1	1	1	1	1	1
12	73	1	5	1	1	2	1	1	1	1	2	2	1
13	26	1	5	1	1	1	1	1	1	1	1	1	1
14	47	1	5	1	2	2	1	1	1	2	1	1	2
15	42	1	5	2	2	2	1	2	1	2	1	1	2
16	48	2	5	1	1	1	1	1	1	1	1	1	1
17	47	1	5	1	1	1	1	1	1	1	1	1	1
18	50	1	5	1	1	1	1	1	1	1	1	1	1
19	27	2	5	1	1	1	1	1	1	1	1	1	1
20	72	2	1	1	1	1	1	1	1	1	1	1	1
1	45	2	5	1	1	1	1	1	1	1	1	1	1
2	31	1	5	1	1	1	1	1	1	1	1	1	1
3	26	1	5	2	2	1			2	2	1	1	2	1	2
4	36	1	5	1	1	1			1	1	1	1	1	1	1
5	22	1	5	1	1	1			1	1	1	1	1	1	1
6	14	1	4	1	1	1			1	1	1	1	1	1	1
7	33	1	1	1	1	1			1	1	1	1	1	1	1
8	25	1	5	1	1	1			1	2	1	1	2	1	2
9	23	1	5	1	1	1			1	1	1	1	1	1	1
10	22	1	5	2	2	1			2	1	2	1	1	2	1
11	27	1	4	2	2	1			2	1	1	1	1	2	1
12	24	2	1	1	1	1			1	1	1	1	1	1	1
13	74	1	1	1	1	1			1	1	1	1	1	1	1
14	51	2	5	1	1	1			1	1	1	1	1	1	1
15	33	2	1	2	2	2			1	1	1	1	1	1	1
16	59	1	5	2	2	2			2	1	1	1	1	1	1
17	35	1	1	1	2	2			1	1	1	1	1	1	1	1
18	69	2	5	1	1	1	1	1	1	1	1	1	1
19	45	2	3	1	1	1	1	1	2	1	1	1	1
20	25	2	5	1	1	1	1	1	1	1	1	1	1
1	22	1	5	1	1	1	1	1	1	1	1	1	1
2	47	1	1	1	1	1	1	1	1	1	1	1	1
3	29	1	5	1	1	1	1	1	1	1	1	1	1
4	47	2	1	1	1	1	1	1	1	1	1	1	1
5	50	1	5	1	1	1	1	1	1	1	1	1	1
6	61	1	1	1	1	1	1	1	1	1	1	1	1
7	64	1	5	1	1	1	1	1	1	1	1	1	1
8	39	1	5	1	1	1	1	1	1	1	1	1	1
9	23	1	5	1	1	1	1	1	1	1	1	1	1
10	76	2	5	1	1	1	1	1	1	1	1	1	1
11	38	2	1	1	1	1	1	1	1	1	1	1	1
12	60	2	1	1	1	1	1	1	1	1	1	1	1
13	15	2	5	2	2	2	1	1	1	1	1	1	1
14	19	2	5	2	2	2	1	1	1	1	1	1	1
15	38	1	6	1	1	1	1	1	1	2	1	1	2
16	33	2	5	2	1	1	1	1	1	1	1	1	1
17	21	2	1	1	1	1	1	1	1	1	1	1	1
18	72	2	5	1	1	1	1	1	1	1	1	1	1
19	66	2	1	1	1	1	1	1	1	1	1	1	1
20	65	1	5	1	1	1	1	1	1	1	1	1	1
1	26	1	5	2	2	1	1	1	2	1	1	1	1
2	53	1	5	1	1	1	1	1	1	1	1	1	1
3	67	2	1	1	1	1	1	1	1	1	1	1	1
4	28	2	1	1	1	1	1	1	1	2	1	1	2
5	53	2	5	1	1	1	1	1	1	1	1	1	1
6	84	2	5	1	1	1	1	1	1	1	1	1	1
7	23	2	5	2	2	2	1	1	1	1	1	1	1
8	27	2	1	1	2	2	2	1	2	1	1	1	1
9	36	2	5	1	1	1	1	1	1	1	1	1	1
10	25	1	5	1	1	1	1	1	1	1	1	1	1
11	33	1	1	1	1	1	1	1	1	1	1	1	1
12	43	1	1	1	1	1	1	1	1	1	1	1	1
13	54	2	5	2	2	1	1	1	1	1	1	1	1
14	52	2	6	1	1	1	1	1	1	2	1	1	2
15	37	1	6	2	2	2	1	1	2	2	1	1	1
16	25	1	5	1	1	1	1	1	1	1	1	1	1
17	53	1	1	2	2	2	1	1	1	1	1	1	1
18	43	1	1	1	1	1	1	1	1	1	1	1	1
19	21	1	5	2	2	2	1	2	2	1	1	1	1
20	59	2	5	2	2	1	1	1	1	1	1	1	1
1	13	2	1	1	1	1	1	1	1	1	1	1	1
2	18	2	5	2	2	2	2	2	2	1	1	1	1
3	54	2	5	2	2	2	1	1	1	1	1	1	1
4	56	1	1	1	1	1	1	1	1	1	1	1	1
5	66	1	1
6	57	1	1	1	1	1			1	1	1	1	1	1	1
7	67	1	1	1	1	1			1	1	1	1	1	1	1
8	26	1	1	2	2	1			2	1	1	1	1	1	1
9	33	1	1	2	2	2			1	1	1	1	1	1	1
10	21	1	1	2	2	2			2	1	1	1	1	1	1
11	64	1	1	1	1	1			1	1	1	1	1	1	1
12	39	1	5	1	1	1			1	1	1	1	1	1	1
13	50	1	1	1	1	1			1	1	1	1	1	1	1
14	37	2	5	2	2	2			1	2	1	1	2	1	2
15	39	1	1	1	1	1			1	1	1	1	1	1	1
16	27	2	1	2	2	2			2	1	1	1	1	1	1
17	43	1	5	1	1	1			1	1	1	1	1	1	1
18	41	2	1	1	1	1			1	1	1	1	1	1	1
19	26	1	1	1	1	1	1	1	1	1	1	1	1
20	49	1	1	1	1	2	1	1	1	1	1	1	1
1	66	1	1	1	1	1	1	1	1	1	1	1	1
2	24	1	5	2	2	2	1	1	2	2	1	1	1
3	57	2	5	2	1	1	1	1	1	1	1	1	1
4	17	1	5	1	1	1	1	1	1	1	1	1	1
5	26	1	1	1	1	1	1	1	1	1	1	1	1
6	63	1	5	1	1	1	1	1	1	1	1	1	1
7	22	1	5	1	1	1	1	1	1	1	1	1	1
8	73	1	5	1	1	1	1	1	1	1	1	1	1
9	63	2	5	1	1	1	1	1	1	1	1	1	1
10	38	2	1	2	2	2	1	1	1	1	1	1	1
11	6	2	1	1	1	1	1	1	1	1	1	1	1
12	52	1	1	1	1	1	1	1	1	1	1	1	1
13	24	1	1	1	1	1	1	1	1	1	1	1	1
14	26	1	1	1	1	1	1	1	1	1	1	1	1
15	60	1	5	2	2	1	1	1	1	1	1	1	1
16	16	1	1	2	2	2	1	1	1	1	1	1	1
17	55	1	1	1	1	1	1	1	1	1	1	1	1
18	23	2	5	2	2	1	1	1	1	1	1	1	1
19	47	2	5	1	1	1	1	1	1	1	1	1	1
20	66	2	5	2	1	1	1	1	1	1	1	1	1
1	59	1	5	2	2	1	2	2	2	1	1	1	1
2	55	1	1	1	1	1	1	1	1	1	1	1	1
3	22	2	1	1	1	1	1	1	1	1	1	1	1
4	44	1	1	2	2	2	1	1	2	2	1	1	1
5	22	1	1	2	1	2	1	1	2	2	1	1	1
6	25	2	1	1	1	1	1	1	1	1	1	1	1
7	50	1	1	1	1	1	1	1	1	1	1	1	1
8	62	2	1	1	1	1	1	1	1	1	1	1	1
9	77	1	5	1	1	1	1	1	1	1	1	1	1
10	53	1	1	2	2	2	1	1	2	1	1	1	1
11	16	2	1	2	2	1	1	1	1	1	1	1	1
12	54	2	1	1	1	1	1	1	1	1	1	1	1
13	17	2	1	1	1	1	1	1	1	1	1	1	1
14	32	1	6	1	1	1	1	1	1	1	1	1	1
15	54	1	5	2	2	2	1	1	2	1	1	1	1
16	23	2	1	1	2	2	1	1	1	1	1	1	1
17	78	1	5	1	1	1	1	1	1	1	1	1	1
18	58	1	ny	1	1	1	1	1	1	1	1	1	1
19	11	1	5	1	1	1	1	1	1	1	1	1	1
20	68	1	5	1	1	1	1	1	1	1	1	1	1
1	28	2	1	1	1	1	1	1	1	1	1	1	1
2	76	2	1	1	1	1	1	1	1	1	1	1	1
3	21	2	1	1	2	1	1	1	1	1	1	1	1
4	27	1	2	1	2	1	1	2	2	2	2	1	1
5	6	2	4	1	1	1	1	1	1	1	1	1	1
6	67	2	2
7	48	2	1	1	1	1	1	1	1	1	1	1	1
8	61	2	2	2	2	1	1	1	1	1	1	1	1
9	63	1	2	1	1	1	1	1	1	1	1	1	1
10	32	1	2	1	1	1	1	1	1	1	1	1	1
11	53	1	5	2	2	2			2	1	1	1	1	1	1
12	46	1	1	1	1	1			1	1	1	1	1	1	1
13	54	2	1	2	2	2			1	1	1	1	1	1	1
14	59	2	5	2	2	1			1	1	1	1	1	1	1
15	66	1	5	1	1	1			1	1	1	1	1	1	1
16	25	1	1	1	1	1			1	1	1	1	1	1	1
17	30	1	gs	1	2	1			1	1	1	1	1	1	1
18	77	1	3	1	1	1			1	1	1	1	1	1	1
19	32	1	1	1	1	1			1	1	1	1	1	1	1
20	38	2	1	2	2	2			1	2	1	1	2	1	2
1	24	2	1	1	1	1			1	1	1	1	1	1
2	74	2	1	1	1	1	1	1	1	1	1	1	1
3	59	1	5	2	2	1	1	1	1	1	1	1	1
4	63	2	txy	1	2	1	1	1	1	1	1	1	1
5	44	1	5	1	1	1	1	1	1	1	1	1	1
6	76	1	5	1	1	1	1	1	1	1	1	1	1
7	31	2	1	1	1	1	1	1	1	1	1	1	1
8	43	1	4	1	2	1	1	1	1	1	1	1	1
9	21	2	1	1	1	1	1	1	1	1	1	1	1
10	22	1	1	2	1	1	1	1	1	1	1	1	1
11	53	2	5	1	1	1	1	1	1	1	1	1	1
12	78	2	5	2	1	1	1	1	1	1	1	1	1
13	68	2	1	2	1	1	1	1	1	1	1	1	1
14	16	2	1	1	1	1	1	1	1	1	1	1	1
15	53	1	ny	1	1	1	1	1	1	1	1	1	1
16	55	1	1	2	2	1	1	1	1	1	1	1	1
17	53	1	1	1	1	1	1	1	1	1	1	1	1
18	53	2	1	1	1	1	1	1	1	1	1	1	1
19	75	1	5	1	1	1	1	1	1	1	1	1	1
20	49	1	5	1	2	1	1	2	2	2	2	1	1
1	55	1	5	2	2	2	1	1	1	2	1	1	2
2	38	2	5	2	2	2	1	1	2	1	1	1	1
3	56	1	5	2	2	1	1	1	1	2	1	1	1
4	59	1	1	2	2	1	1	1	1	1	1	1	1
5	69	2	5	1	1	1	1	1	1	1	1	1	1
6		1		1	1	1	1	1	1	1	1	1	1
7	45	1	3	1	1	1	1	1	1	1	1	1	1
8	45	1	5	1	1	1	1	1	1	1	1	1	1
9	38	1	ccy	1	1	1	1	1	1	1	1	1	1
10	74	2	5	1	1	1	1	1	1	1	1	1	1
11	24	1	1	1	1	1	1	1	1	1	1	1	1
12	74	2	1	1	2	2	1	1	1	1	1	1	1
13	22	2	5	1	1	1	1	1	1	1	1	1	1
14	14	2	5	1	1	1	1	1	1	1	1	1	1
15	52	1	5	1	2	2	1	1	2	1	1	1	1
16	81	1	5	1	1	1	1	1	1	1	1	1	1
17	76	2	5	1	1	1	1	1	1	1	1	1	1
18	46	2	5	2	2	2	2	1	2	2	1	1	2
19	16	2	5	1	1	1	1	1	1	1	1	1	1
20
1	49	2	5
2	15	2	1	1	1	1	1	1	1	1	1	1	1
3	57	2	1	1	1	1	1	1	1	1	1	1	1
4	28	2	1	1	2	2	1	1	2	2	1	1	1
5	20	2	ny	2	2	2	1	1	2	1	1	1	1
6	47	2	1	2	2	2	1	1	2	1	1	1	1
7	20	1	1	2	1	1	1	1	1	1	1	1	1
8	27	1	5	1	1	1	1	1	1	1	1	1	1
9	63	2	1	1	1	1	1	1	1	1	1	1	1
10	27	1	5	1	1	1	1	1	1	1	1	1	1
11	61	1	1	2	2	2	1	1	2	1	1	1	1
12	37	2	1	1	1	1	1	1	1	1	1	1	1
13	65	2	1	1	1	1	1	1	1	1	1	1	1
14	62	2	1	1	1	1	1	1	1	1	1	1	1
15	44	1	5	2	2	2	1	1	2	2	1	1	2
16	34	1	5	1	1	1	1	1	1	1	1	1	1
17	66	1	5	1	1	1	1	1	1	1	1	1	1
18	34	2	5	1	1	1	1	1	1	1	1	1	1
19	27	2	5	1	1	1	1	1	1	1	1	1	1
20	24	2	5	1	1	1	1	1	1	1	1	1	1
1	53	2	5	1	1	1	1	1	1	1	1	1	1
2	31	2	1	2	2	2	1	1	1	1	1	1	1
3	45	1	1	1	2	1	1	1	2	1	1	1	1
4	36	1	6	2	1	1	1	1	1	2	1	1	2
5	53	2	5	2	2	2	1	1	2	1	1	1	1
6	74	2	5	1	1	1	1	1	1	1	1	1	1
7	26	1	5	1	1	1	1	1	1	1	1	1	1
8	20	2	1	2	1	1	1	1	1	1	1	1	1
9	20	1	5	1	1	1	1	1	1	1	1	1	1
10	23	1	1	1	1	1	1	1	1	1	1	1	1
11	20	2	5	1	1	1	1	1	1	1	1	1	1
12	20	1	5	1	2	1	1	1	1	1	1	1	1
13	67	1	5	1	1	1	1	1	1	1	1	1	1
14	55	1	1	1	1	1	1	1	1	1	1	1	1
15	29	2	5	1	1	1	1	1	1	1	1	1	1
16	42	1	1	2	2	1	1	1	1	1	1	1	1
17	43	1	5
18	55	2	5
19	68	2	1	1	1	1	1	1	1	1	1	1	1
20	22	1	5	2	1	1			1	1	1	1	1	1	1
1	76	1	1	1	1	1			1	1	1	1	1	1	1
2	22	1	1	1	1	1			1	1	1	1	1	1	1
3	6	2	5	1	1	1			1	1	1	1	1	1	1
4	76	2	1	1	1	1			1	1	1	1	1	1	1
5	45	1	1	1	1	1			1	1	1	1	1	1	1
6	61	2	5	2	2	1			1	1	1	1	1	1	1
7	42	1	5	2	2	2			2	2	1	1	2	1	1
8	23	2	1	2	1	1			1	1	1	1	1	1	1
9	27	1	1	1	1	1			1	1	1	1	1	1	1
10	56	1	5	2	2	1			1	1	2	2	1	1	1
11	56	1	1	2	2	1			1	2	1	1	2	1	2
12	51	1	1	1	1	1			1	1	1	1	1	1	1
13	68	2	5	1	1	1	1	1	1	1	1	1	1
14	24	1	1	1	1	1	1	1	1	1	1	1	1
15	32	2	5	1	1	1	1	1	1	1	1	1	1
16	47	2	1	1	1	1	1	1	1	1	1	1	1
17	27	2	1	1	1	1	1	1	1	1	1	1	1
18	77	1	5	2	2	2	1	1	2	1	1	1	1
19	30	1	5	2	2	2	1	1	1	2	1	1	1
20	54	2	1	1	1	1	1	1	1	1	1	1	1
1	46	2	5	1	1	1	1	1	1	1	1	1	1
2	41	2	1	1	1	1	1	1	1	1	1	1	1
3	46	1	5	2	1	1	1	1	1	1	1	1	1
4	18	2	5	2	2	1	1	1	1	1	1	1	1
5	47	1	5	1	2	1	1	2	1	1	1	1	1
6	62	1	5	1	1	1	1	1	1	1	1	1	1
7	53	1	5	1	1	1	1	1	1	1	1	1	1
8	14	2	5	1	1	1	1	1	1	1	1	1	1
9	72	1	5	1	2	1	1	1	1	1	1	1	1
10	34	2	1	1	1	1	1	1	1	1	1	1	1
11	56	1	5	1	1	1	1	1	1	1	1	1	1
12	59	2	1	1	1	1	1	1	1	1	1	1	1
13	27	1	5	1	1	1	1	1	1	1	1	1	1
14	62	1	5	1	1	1	1	1	1	1	1	1	1
15	20	1	5	1	1	1	1	1	1	1	1	1	1
16	27	1	1	1	1	1	1	1	1	1	1	1	1
17	44	1	5	2	2	2	1	1	1	1	1	1	1
18	43	1	3	1	1	1	1	1	1	1	1	1	1
19	41	1	5	1	1	1	1	1	1	1	1	1	1
20	65	2	1	1	1	1	1	1	1	1	1	1	1
1	64	2	5	2	2	2	1	1	1	2	1	1	1
2	44	1	5	1	2	2	1	1	2	2	1	1	1
3	40	1	1	1	1	1	1	1	1	1	1	1	1
4	80	1	5	2	2	1	1	2	1	1	2	1	1
5	70	1	5	1	1	1	1	1	1	1	1	1	1
6	31	1	3	2	1	1	1	1	1	1	1	1	1
7	32	1	5	1	1	1	1	1	1	1	1	1	1
8	53	1	5	1	1	1	1	1	1	1	1	1	1
9	49	1	1	1	1	1	1	1	1	1	1	1	1
10	46	1	5	2	2	2	1	1	2	1	1	1	1
11	37	1	ny	1	1	1	1	2	1	1	1	1	1
12	41	1	1	1	2	2	1	1	2	2	1	1	2
13	13	2	5	1	1	1	1	1	1	1	1	1	1
14	34	1	1	2	2	1	1	1	1	1	1	1	1
15	21	1	1	2	2	2	1	1	2	1	1	1	1
16	65	2	5	1	2	1	1	1	1	1	1	1	1
17	62	1	5	2	2	2	1	1	2	1	1	1	1
18	18	2	1	1	1	1	1	1	1	1	1	1	1
19	54	1	5	1	2	1	1	1	1	1	1	1	1
20	67	1	5	2	2	1	1	1	1	1	1	1	1
1	61	2	5	1	2	1	1	1	1	1	1	1	1
2	33	2	5	1	1	1	1	1	1	1	1	1	1
3	21	1	1	2	1	2	1	1	1	1	1	1	1
4	48	1	5	2	2	2	1	1	2	2	1	1	2
5	25	1	1	2	2	2	1	1	1	1	1	1	1
6	49	1	5	2	2	2	1	2	2	2	2	2	2
7	39	2	yly	2	2	2	1	2	2	2	2	2	1
8	49	1	1	2	2	2	1	2	2	2	2	2	1
9	68	2	1	1	1	1			1	1	1	1	1	1	1
10	44	1	5	1	2	1			1	1	1	1	1	1	1
11	56	1	1	1	1	1			1	1	1	1	1	1	1
12	49	2	1	1	1	1			1	1	1	1	1	1	1
13	14	2	1	1	1	1			1	1	1	1	1	1	1
14	44	1	1	2	2	2			1	1	1	1	1	1	1
15	53	1	5	1	1	1			1	1	1	1	1	1	1
16	46	2	1	1	1	1			1	1	1	1	1	1	1
17	53	1	5	2	2	2			1	1	1	1	1	1	1
18	34	1	5	2	2	1			1	1	1	1	1	1	1
19	18	2	1	2	2	1			1	1	1	1	1	1	1
20	61	2	1	1	2	1			1	1	1	1	1	1	1
1	33	2	1	1	1	1			1	1	1	1	1	1	1
2	46	1	1	2	2	2			2	1	1	1	1	1	1
3	55	1	5	1	2	1			1	1	1	1	1	1	1
4	27	1	5	1	1	1	1	2	1	1	1	2	1	2
5	51	2	5	2	2	2	1	2	2	2	2	2	1
6	18	2	1	1	1	1	1	1	1	1	1	1	1
7	51	2	5	2	2	1	1	1	1	1	1	1	1
8	70	1	1	1	1	1	1	1	1	1	1	1	1
9	20	1	1	1	1	1	1	1	1	1	1	1	1
10	36	1	1	2	1	1	1	1	1	1	1	1	1
11	37	1	1	1	1	1	1	1	1	1	1	1	1
12	72	2	5	2	1	1	1	1	1	1	1	1	1
13	39	1	6	1	1	1	1	1	1	1	1	1	1
14	22	2	5	2	2	2	1	1	1	2	1	1	1
15	67	1	ny	2	2	2	1	1	2	1	1	1	1
16	27	1	1	1	1	1	1	1	1	1	1	1	1
17	53	1	1	1	1	1	1	1	1	1	1	1	1
18	39	1	5	1	1	1	1	1	1	1	1	1	1
19	49	1	5	1	1	1	1	1	1	1	1	1	1
20	26	2	5	1	1	1	1	1	1	1	1	1	1
1	42	1	1	1	1	1	1	1	1	1	1	1	1
2	38	1	1	1	1	1	1	1	1	1	1	1	1
3	64	1	1	1	1	1	1	1	1	1	1	1	1
4	52	1	5	1	2	1	1	1	1	1	1	1	1
5	15	1	5	2	2	2	1	1	1	1	1	1	1
6	72	1	1	1	1	1	1	1	1	1	1	1	1
7	35	1	5	2	1	1	1	1	1	1	1	1	1
8	52	1	5	1	1	1	1	1	1	1	1	1	1
9	26	1	5	2	2	2	2	2	2	2	2	2	2
10	65	2	5	2	2	2	1	1	2	1	2	2	1
11	76	2	5	2	2	2	1	1	1	2	1	1	2
12	28	2	5	1	1	1	1	1	1	1	1	1	1
13	54	1	1	1	1	1	1	1	1	1	1	1	1
14	28	2	1	1	1	1	1	1	1	1	1	1	1
15	66	1	5	2	2	2	1	1	2	2	1	1	1
16	25	2	3	1	1	1	1	1	1	1	1	1	1
17	28	2	1	1	1	1	1	1	1	1	1	1	1
18	75	2	5	1	1	1	1	1	1	1	1	1	1
19	41	2	5	1	1	1	1	1	1	1	1	1	1
20	21	1	5	2	2	2	1	1	2	2	1	1	2
1	23	1	5	1	1	1	1	1	1	1	1	1	1
2	33	1	5	1	1	1	1	1	1	1	1	1	1
3	24	2	1	1	1	1	1	1	1	1	1	1	1
4	47	2	1	2	2	2	1	1	1	2	1	1	2
5	32	2	5	1	1	1	1	1	1	1	1	1	1
6	22	2	1	1	2	2	1	1	2	2	1	1	2
7	30	1	5	2	2	2	1	1	2	1	1	1	1
8	41	1	5	2	2	2	1	1	2	2	1	1	2
9	66	2	1	1	1	1	1	1	1	1	1	1	1
10	83	2	5	1	1	1	1	1	1	1	1	1	1
11	55	2	1	1	2	1	1	1	1	1	1	1	1
12	61	2	5	1	2	1	1	1	2	1	1	1	1
13	69	2	5	1	1	1	1	1	1	1	1	1	1
14	53	1	5	1	1	1	1	1	1	1	1	1	1
15	52	1	5	2	2	2	1	1	2	2	1	1	2
16	66	1	7	1	1	1	1	1	1	1	1	1	1
17	75	2	5	1	1	1	1	1	1	1	1	1	1
18	73	2	5	1	1	1	1	1	1	1	1	1	1
19	80	1	5	1	1	1	1	1	1	1	1	1	1
20	78	2	5	1	1	1	1	1	1	1	1	1	1
1	72	2	1	1	1	1	1	1	1	1	1	1	1
2	64	2	1	1	1	1	1	1	1	1	1	1	1
3	19	2	1	2	2	1	1	1	1	1	1	1	1
4	53	1	5	2	2	1	1	1	1	1	1	1	1
5	25	2	1	2	2	2	1	1	2	2	1	1	1
6	52	1	5	1	2	2	1	1	2	2	1	1	2
7	72	1	5	1	1	1	1	1	1	1	1	1	1
8	35	1	1	2	1	1			1	1	1	1	1	1	1
9	41	2	3	1	1	1			1	1	1	1	1	1	1
10	48	1	5	1	2	2			1	2	1	1	2	1	2
11	47	1	1	2	2	1			1	1	2	2	1	2	1
12	39	1	1	1	1	1			1	1	1	1	1	1	1
13	23	1	1	1	1	1			1	1	1	1	1	1	1
14	61	2	5	1	2	1			2	1	1	1	1	1	1
15	20	1	1	2	2	2			1	1	1	1	1	1	1
16	53	1	1	2	2	1			1	1	1	1	1	1	1
17	43	1	5	1	2	1			1	2	1	1	2	1	2
18	55	2	5	1	1	1			1	1	1	1	1	1	1
19	63	1	5	1	2	1	1	1	1	1	1	1	1
20	53	1	5	1	1	1	1	1	1	1	1	1	1
1	39	1	5	1	1	1	1	1	1	1	1	1	1
2	73	1	5	1	1	1	1	1	1	1	1	1	1
3	46	1	1	2	2	2	1	1	2	1	1	1	1
4	46	1	5	1	1	1	1	1	1	1	1	1	1
5	32	2	1	1	1	1	1	1	1	1	1	1	1
6	57	1	5	1	1	1	1	1	1	1	1	1	1
7	65	1	1
8	18	2	5	1	1	1	1	1	1	1	1	1	1
9	20	1	5	2	2	2	1	1	2	1	1	1	1
10	53	1	5	2	2	2	1	1	2	1	1	1	2
11	69	2	1	1	1	1	1	1	1	1	1	1	1
12	65	2	5	2	2	2	1	1	1	1	1	1	1
13	55	2	5	1	1	1	1	1	1	1	1	1	1
14	76	2	5	1	1	1	1	1	1	1	1	1	1
15	41	1	5	2	2	2	1	1	1	1	1	1	1
16	76	2	5	1	1	1	1	1	1	1	1	1	1
17	56	1	1	2	2	1	1	1	1	1	1	1	1
18	64	1	5	1	2	2	1	1	1	1	1	1	1
19	63	1	5	1	1	1	1	1	1	2	1	1	2
20	39	1	5	2	2	2	1	1	2	2	2	2	2
1	24	1	1	2	1	1	1	1	1	1	1	1	1
2	76	2	4	1	1	1	1	1	1	1	1	1	1
3	53	2	1	1	1	1	1	1	1	1	1	1	1
4	27	1	3	1	1	1	1	1	1	1	1	1	1
5	53	1	5	1	1	1	1	1	1	1	1	1	1
6	26	2	1	1	1	1	1	1	1	1	1	1	1
7	62	1	5	2	2	2	1	1	2	1	1	1	1
8	46	1	5	2	1	1	1	1	1	2	1	1	2
9	21	2	2	1	1	1	1	1	1	1	1	1	1
10	14	2	2	1	1	1	1	1	1	1	1	1	1
11	42	2	1	1	1	1	1	1	1	1	1	1	1
12	52	1	2	1	2	2			2	2	1	1	2	1	2
13	18	2	1	1	1	1			1	1	1	1	1	1	1
14	66	1	2	1	1	1			1	1	1	1	1	1	1
15	70	1	2	1	1	1			1	1	1	1	1	1	1
16	55	1	2	2	2	2			1	2	1	1	2	1	2
17	46	1	1	2	1	1			1	2	1	1	2	1	2
18	21	1	5	2	2	2			2	1	1	1	1	1	1
19	27	1	5	2	2	2			2	2	2	2	2	2	2
20	54	2	5	2	2	2			2	1	1	1	1	1	1
1	53	1	3	2	2	2			2	2	1	1	2		2
2	26	2	1	1	1	1	1	1	1	1	1	1	1
3	72	1	2	1	1	1	1	1	1	1	1	1	1
4	25	2	3	2	2	1	1	1	2	1	1	1	1
5	81	2	5	2	2	2	1	1	2	1	2	2	1
6	21	1	1	1	1	1	1	1	1	1	1	1	1
7	50	1	5	2	2	1	1	1	1	1	1	1	1
8	46	1	5	1	1	1	1	1	1	1	1	1	1
9	22	2	5	2	2	1	1	1	1	1	1	1	1
10	34	1	1	1	1	1	1	1	1	1	1	1	1
11	58	2	1	1	2	1	1	1	1	1	1	1	1
12		1	5	1	2	1	1	1	1	1	1	1	1
13	28	1	1	1	1	1	1	1	1	1	1	1	1
14	17	1	1	1	1	1	1	1	1	1	1	1	1
15	40	2	1	1	1	1	1	1	1	1	1	1	1
16	39	1	5	1	1	1	1	1	1	1	1	1	1
17	45	2	5	1	1	1	1	1	1	1	1	1	1
18	55	2	1	1	1	1	1	1	1	1	1	1	1
19	72	2	2	1	1	1	1	1	1	1	1	1	1
20	39	2	1	1	1	1	1	1	1	1	1	1	1
1	77	2	5	1	1	1	1	1	1	1	1	1	1
2	39	1	5	2	2	2	1	1	2	2	1	1	1
3	57	2	5	1	1	1	1	1	1	1	1	1	1
4	87	2	5	1	1	1	1	1	1	1	1	1	1
5	19	1	1	1	1	1	1	1	1	1	1	1	1
6	25	2	1	1	1	1	1	1	1	1	1	1	1
7	57	1	2	2	1	1	1	1	1	1	1	1	1
8	67	1	2	1	1	1	1	1	1	1	1	1	1
9	47	2	2	1	1	1	1	1	1	1	1	1	1
10	27	2	1	2	2	1	1	1	2	1	1	1	1
11	16	2	1	1	2	1	1	1	1	1	1	1	1
12	83	2	5	1	2	1	1	1	1	1	1	1	1
13	30	2	5	2	2	2	1	1	2	1	1	1	1
14	29	1	5	2	2	2	1	1	2	1	1	1	1
15	70	2	5	1	1	1	1	1	1	1	1	1	1
16	54	1	5	2	2	2	1	1	1	1	1	1	1
17	26	2	5	1	1	1	1	1	1	1	1	1	1
18	73	2	5	1	1	1	1	1	1	1	1	1	1
19	54	1	1	1	1	1	1	1	1	1	1	1	1
20	46	1	5	1	1	1	1	1	1	1	1	1	1
1	40	1	5	1	1	1	1	1	1	1	1	1	1
2	23	2	5	1	1	1	1	1	1	1	1	1	1
3	57	2	5	1	1	1	1	1	1	1	1	1	1
4	39	2	5	1	1	1	1	1	1	1	1	1	1
5	39	2	1	1	2	1	1	1	1	1	1	1	1
6	77	2	2	1	1	1	1	1	1	2	1	1	1
7	58	2	2	1	1	1	1	1	1	2	1	1	2
8	21	1	2	1	2	2	1	1	2	1	1	1	1
9	62	1	2
10	78	2	2	1	1	1	1	1	1	1	1	1	1
11	49	1	1	2	1	2	1	1	1	1	1	2	1
12	63	1	5	1	1	1	1	1	1	1	1	1	1
13	19	2	1	1	1	1	1	1	1	1	1	1	1
14	25	2	ny	2	2	2	1	1	1	1	1	1	1
15	45	1	2	1	1	1	1	1	1	1	1	1	1
16	28	2	2	1	1	1	1	1	1	1	1	1	1
17	34	1	1	1	1	1	1	1	1	1	1	1	1
18	54	1	2	2	2	2	1	1	2	1	1	1	1
19	61	2	2	1	1	1	1	1	1	1	1	1	1
20	74	2	2	1	1	1	1	1	1	1	1	1	1
1	86	2	5	1	2	2	1	1	1	1	1	1	1
2	43	1	1	1	1	1	1	1	1	1	1	1	1
3	33	1	1	2	2	2	1	1	1	1	1	1	1
4	50	2	1	1	2	1	1	1	1	1	1	1	1
5	47	2	1	1	1	1	1	1	1	1	1	1	1
6	77	2	5	2	2	1	1	1	1	1	1	1	1
7	31	1	5	1	1	1	1	1	1	1	1	1	1
8	70	1	5	1	1	1	1	1	1	1	1	1	1
9	50	1	5	1	1	1	1	1	1	1	1	1	1
10	59	1	5	2	2	1	1	1	1	2	1	1	2
11	35			2	2	1	1	1	1	1	1	1	1
12	38			1	1	1	1	1	1	1	1	1	1
13	44			2	2	1	1	1	1	1	1	1	1
14	48	1	5	1	1	1	1	1	1	2	1	1	1
15	54	1	5
16		1		1	1	1			1	1	1	1	1	1	1
17	25	2	1	2	2	2			2	2	1	1	1	1	2
18	53	2	5	2	2	2			2	1	1	1	1	1	1
19	22	2	1	2	2	1			1	1	1	1	1	1	1
20	39	1	1	2	2	2			2	2	1	1	1	1	2
1	73	1	1	1	2	1			2	2	1	1	1	1	2
2	57	2	5	1	1	1			1	2	1	1	2	1	2
3	41	1	5	2	2	2			1	1	1	1	1	1	1
4	71	1	5	2	2	2	1	1	2	1	1	1	1
5	20	2	5	2	2	2	1	1	2	1	1	1	1
6	29	1	yly	1	2	2	1	1	1	1	1	1	1
7	60	2	1	1	1	1	1	1	1	1	1	1	1
8	60	1	1	1	1	1	1	1	1	1	1	1	1
9	44	2	ccy	2	2	2	1	1	2	1	1	1	1
10	19	2	5	1	1	1	1	1	1	1	1	1	1
11	39	2	5	1	1	1	1	1	1	1	1	1	1
12	75	2	5	1	1	1	1	1	1	1	1	1	1
13	57	1	5	1	1	1	1	1	1	1	1	1	1
14	29	1	5	2	1	1	1	1	1	1	1	1	1
15	33	2	5	1	2	2	1	1	2	2	1	1	2
16	20	2	5	1	1	1	1	1	1	1	1	1	1
17	48	1	5	1	1	1	1	1	1	1	1	1	1
18	85	2	5	1	1	1	1	1	1	1	1	1	1
19	66	1	5	1	2	2	1	1	1	1	1	1	1
20	59	2	5	1	1	1	1	1	1	1	1	1	1
1	28	2	5	2	2	1	1	2	2	1	2	1	1
2	25	2	5	1	1	1	1	1	1	1	1	1	1
3	14	2	5	2	2	2	1	1	1	2	1	1	2
4	21	1	5	1	2	1	1	1	1	1	1	1	1
5	60	2	5	1	2	2	1	2	2	1	1	1	1
6	57	2	5	2	2	2	1	1	2	1	1	1	1
7	39	1	3	1	1	1	1	1	1	1	1	1	1
8	57	1	3	2	2	2	1	1	2	1	2	2	1
9	41	1	3	2	2	2	1	1	2	1	1	1	1
10	22	2	1	1	1	1	1	1	1	1	1	1	1
11	15	1	1	1	1	1	1	1	1	1	1	1	1
12	17	2	1	1	1	2	1	1	1	1	1	1	1
13	29	1	5	1	1	1	1	1	1	1	1	1	1
14	34	2	1	1	1	1	1	1	1	1	1	1	1
15	27	2	1	1	1	1	1	1	1	1	1	1	1
16	70	1	1	1	1	1	1	1	1	1	1	1	1
17	16	2	5	1	1	1	1	1	1	1	1	1	1
18	31	1	5	1	1	1	1	1	1	1	1	1	1
19	63	1	5	1	1	1	1	1	1	1	1	1	1
20	25	1	5	2	2	2	1	1	1	1	1	1	1
1	18	2	3	1	1	1	1	1	1	1	1	1	1
2	63	1	5	2	1	1	1	1	1	1	1	1	1
3	30	2	1	2	2	2			2	1	1	1	1	1	1
4	54	1	1	2	2	2			1	1	1	1	1	1	1
5	28	2	1	1	1	1			1	1	1	1	1	1	1
6	42	1	1	1	1	1			1	1	1	1	1	1	1
7	42	1	6	1	2	1			1	1	1	1	1	1	1
8	60	2	2	1	1	1			1	1	1	1	1	1	1
9	39	2	1	1	1	1			1	1	1	1	1	1	1
10	21	1	5	1	2	1			1	1	1	1	1	1	1
11	81	2	1	2	2	2			2	1	2	2	1	1	1
12	86	2	1	1	2	2			1	1	1	1	1	1	1
13	57	2	1	1	1	1			1	1	1	1	1	1	1
14	34	1	1	1	1	1			1	1	1	1	1	1	1
15	39	1	5	1	1	1			1	1	1	1	1	1	1
16	39	2	1	1	1	1			1	1	1	1	1	1	1
17				1	1	1			1	1	1	1	1	1	1
18	25	1	5	2	2	2			1	1	1	1	1	1	1
19	59	2	1	1	1	1			1	1	1	1	1	1	1
20	42	1	5	1	2	2			2	2	2	1	2	1	2
1	17	2	1	1	1	2			1	1	1	1	1	1	1
2	45	1	5	1	1	1			1	1	1	1	1	1	1
3	63	1	5	1	1	1			1	1	1	1	1	1	1
4	63	1	5	2	1	1			1	1	1	1	1	1	1
5	28	1	1	2	1	1			1	1	1	1	1	1	1
6	27	2	1	1	1	1			1	1	1	1	1	1	1
7	44	1	5	2	2	2			1	1	1	1	1	1	1
8	62	1	1	2	2	1			1	1	1	1	1	1	1
9	62	2	5	1	1	2	1	1	2	2	1	1	2
10	19	2	5	1	1	1	1	1	1	1	1	1	1
11	65	1	5	2	2	1	1	1	2	2	1	1	2
12	20	2	5	1	2	2	2	1	2	1	1	1	1
13	75	2	5	2	2	1	1	1	1	1	1	1	1
14	38	2	5	1	1	1	1	1	1	1	1	1	1
15	27	2	1	1	1	1	1	1	1	1	1	1	1
16	22	2	1	1	1	1	1	1	1	1	1	1	1
17	26	1	5	1	1	1	1	1	1	1	1	1	1
18	55	2	5	1	1	1	1	1	1	1	1	1	1
19	18	1	5	1	1	1	1	1	1	1	1	1	1
20	43	2	1	1	1	1	1	1	1	1	1	1	1
1	27	2	1	1	1	1	1	1	1	1	1	1	1
2	75	1	6	1	1	1	1	1	1	1	1	1	1
3	40	2	4	2	2	2	1	1	2	1	1	1	1
4	77	2	5	2	1	1	1	1	1	2	1	1	2
5	27	2	5	1	1	1	1	1	1	1	1	1	1
6	28	2	5	1	1	1	1	1	1	1	1	1	1
7	54	1	5	2	2	1	1	1	1	2	1	1	2
8	46	1	5	2	2	2	1	1	1	2	1	1	2
9	20	2	5	1	1	1	1	1	1	1	1	1	1
10	28	1	5	2	1	1	1	1	1	1	1	1	1
11	28	1	5	1	2	2	1	1	2	1	1	1	1
12	53	1	1	1	2	2	1	1	1	1	1	1	1
13				1	2	2	1	1	1	1	1	1	1
14	22	2	1	1	2	2	1	1	1	1	1	1	1
15	18	1	5	2	2	1	1	1	1	1	1	1	1
16	25	1	1	1	1	1	1	1	1	1	1	1	1
17	64	1	5	2	2	1	1	1	1	1	1	1	1
18	30	2	1	2	2	2	1	1	1	1	1	1	1
19	27	1	1	2	2	1	1	2	1	1	2	1	1
20	20	1	ccy	2	2	2	1	2	2	2	1	1	1
1	61	1	1	2	1	1	1	1	1	1	1	1	1
2	65	1	1	2	1	1	1	1	1	1	1	1	1
3	17	1	2	1	2	2	1	1	1	1	1	1	1
4	63	2	2	1	1	1	1	1	1	1	1	1	1
5	64	1	1	2	1	1	1	1	1	1	1	1	1
6	19	2	1	1	1	1	1	1	1	1	1	1	1
7	45	1	1	2	1	1	1	1	1	1	1	1	1
8	18	2	1	1	1	1	1	1	1	1	1	1	1
9	35	2	zz	2	2	2	1	1	1	1	2	1	1
10	58	1	5	1	1	1	1	1	1	1	1	1	1
11	62	1	5	2	2	1	1	1	1	1	1	1	1
12	83	2	5	2	2	1	1	1	1	1	1	1	1
13	47	1	5	2	2	1	1	1	1	1	1	1	1
14	27	2	1	1	1	1	1	1	1	1	1	1	1
15	21	2	5	1	2	1	1	1	1	1	1	1	1
16	27	2	1	1	1	1	1	1	1	1	1	1	1
17	58	1	5	2	1	1	1	1	1	1	1	1	2
18	25	1	1	2	1	1	1	1	1	1	1	1	1
19	76	2	zz	1	1	1	1	1	1	1	1	1	1
20	52	2		1	1	1	1	1	1	1	1	1	1
1	46	1		1	1	1	1	1	1	1	1	1	1
2	36	2		1	1	1	1	1	1	1	1	1	1
3	48	1	5	1	1	1	1	1	1	1	1	1	1
4	23	2	1	2	2	2	1	1	1	1	1	1	1
5	43	1	1	1	1	1	1	1	1	1	1	1	1
6	21	2	1	1	1	1	1	1	1	1	1	1	1
7	31	1	7	1	1	1	1	1	1	1	1	1	1
8	31	1	5	1	1	1	1	1	1	1	1	1	1
9	70	2	5	2	2	1	1	1	1	1	1	1	1
10	61	1	5	1	1	1	1	1	1	1	1	1	1
11	57	1	5	1	1	1	1	1	1	1	1	1	1
12	28	1	5	2	2	2	1	1	2	1	1	1	1
13	74	2	5	1	1	1	1	1	1	1	1	1	1
14	20	2	1	1	1	1	1	1	1	1	1	1	1
15	80	2	5	1	1	1	1	1	1	1	1	1	1
16	65	1	5	2	2	1			2	2	1	1	2	1	2
17	47	2	1	1	1	1			1	1	1	1	1	1	1
18	38	2	1	1	2	2			2	1	1	1	1	1	1
19	28	2	1	1	1	1			1	1	1	1	1	1	1
20	55	2	1	1	1	1			1	1	1	1	1	1	1
1	46	1	1	2	2	2			2	1	1	1	1	1	1
2	64	1	5	2	1	1			1	1	1	1	1	1	1
3	17	1	1	1	2	2			1	1	1	1	1	1	1
4	43	1	5	1	1	1			1	1	1	1	1	1	1
5	58	1	5	2	1	1			1	2	1	1	2	1	2
6	18	1	1	1	1	1			1	1	1	1	1	1	1
7	21	2	1	1	2	1			1	1	1	1	1	1	1
8	31	1	1	1	1	1			1	1	1	1	1	1	1
9	74	2	1	1	1	1			1	1	1	1	1	1	1
10	25	2	1	2	2	1	1	1	2	2	1	1	1
11	32	1	5	1	1	1	1	1	1	1	1	1	1
12	16	1	1	1	1	1	1	1	1	1	1	1	1
13	20	1		2	1	1	1	1	1	1	1	1	1
14	41	1	5	2	2	2	1	1	2	1	1	1	1
15	83	1	5	1	1	1	1	1	1	1	1	1	1
16	66	2	5	1	1	1	1	1	1	1	1	1	1
17	67	1	1	1	1	1	1	1	1	1	1	1	1
18	21	2	1	2	2	1	1	1	1	1	1	1	1
19	41			2	1	1	1	1	1	1	1	1	1
20	44			2	2	2	1	1	1	1	1	1	1
1	45			2	2	1	1	1	1	1	1	1	1
2	46			2	1	1	1	1	1	1	1	1	1
3	43			2	2	1	1	1	1	1	1	1	1
4	37	2	5	2	2	2	1	1	1	1	1	1	1
5	56	1	5	1	1	1	1	1	1	1	1	1	1
6	21	2	1	1	1	1	1	1	1	1	1	1	1
7	25	2	1	2	1	1	1	1	1	1	1	1	1
8	63	2	5	1	1	1	1	1	1	1	1	1	1
9	65	1	5	1	1	1	1	1	1	1	1	1	1
10	76	1	5	1	1	1	1	1	1	1	1	1	1
11	51	1	zz	1	1	1	1	1	1	1	1	1	1
12	40	1	ccy	1	1	1	1	1	1	1	1	1	1
13	27	1	5	2	2	1	1	1	2	1	1	1	1
14	19	1	1	1	1	1	1	1	1	1	1	1	1
15	27	1	5	2	2	1	1	1	1	1	1	1	1
16	47	2	1	1	1	1	1	1	1	1	1	1	1
17	32	2	1	1	1	1	1	1	1	1	1	1	1
18	22	1	1	1	2	2	1	1	1	1	1	1	1
19	77	2	1	1	1	1	1	1	1	1	1	1	1
20	57	2	5	1	1	1	1	1	1	1	1	1	1
1	54	2	1	1	1	1	1	1	1	1	1	1	1
2	60	1	5	1	2	2	1	1	1	2	1	1	1
3	62	2	1	1	1	1	1	1	1	1	1	1	1
4	49	2	5	1	1	1	1	1	1	1	1	1	1
5	50	2	5	1	1	1	1	1	1	1	1	1	1
6	65	2	1	1	1	1	1	1	1	1	1	1	1
7	45	2	1	2	2	2	1	2	2	2	2	2	1
8	62	2	5	2	2	2	1	2	2	2	2	2	1
9	68	1	1	1	2	2	1	1	1	1	1	1	1
10	36	1	5	2	2	2	1	1	1	1	1	1	1
11	60	2	1	1	1	1	1	1	1	1	1	1	1
12	57	2	5	1	1	1	1	1	1	1	1	1	1
13	68	1	3	2	2	2	1	1	2	1	1	1	1
14	41	1	1	1	1	1	1	1	1	1	1	1	1
15	27	2	1	1	1	1	1	1	1	1	1	1	1
16	72	1	5	1	1	1	1	1	1	1	1	1	1
17	46	1	5	1	1	1	1	1	1	1	1	1	1
18	20	2	5	1	1	1	1	1	1	1	1	1	1
19	60	1	5	1	1	1	1	1	1	1	1	1	1
20	73	1	1	1	1	1	1	1	1	1	1	1	1
1	58	2	1	1	1	1	1	1	1	1	1	1	1
2	64	2	5	1	1	1	1	1	1	1	1	1	1
3	19	1	5	1	1	1	1	1	1	1	1	1	1
4	28	1	5	1	1	1	1	1	1	1	1	1	1
5	73	2	5	1	1	1	1	1	1	2	1	1	2
6	21	1	1	1	1	1	1	1	1	1	1	1	1
7	19	1	6	1	1	1	1	1	1	1	1	1	1
8	38	2	yly	2	1	2	1	1	2	1	1	1	1
9	54	1	2	2	1	1	1	1	1	1	1	1	1
10	28	1	2	2	2	2			2	1	1	1	1	1	1
11	72	1	2	1	1	1			1	1	1	1	1	1	1
12	54	1	2	1	1	1			1	1	1	1	1	1	1
13	28	1	2	1	1	1			1	1	1	1	1	1	1
14	19	1	2	1	1	1			1	1	1	1	1	1	1
15	50	2	1	1	1	1			1	1	1	1	1	1	1
16	77	2	5	1	1	1			1	1	1	1	1	1	1
17	27	1	1	2	2	1			1	1	1	1	1	1	1
18	42	1	5	2	2	2			2	2	1	1	2	1	2
19	53	1		1	1	1			1	1	1	1	1	1	1
20	19	1	1	1	1	1			1	1	1	1	1	1	1
1	20	2	1	1	1	1			1	1	1	1	1	1	1
2	29	1	1	1	1	1			1	1	1	1	1	1	1
3	23	2	1	1	1	1			1	1	1	1	1	1	1
4				2	2	2			2	2	1	1	2	1	2
5	25	2	gp	2	2	2	1	1	2	2	1	1	2
6	20	2	5	1	1	1	1	1	1	1	1	1	1
7	23	2	5	1	1	1	1	1	1	1	1	1	1
8	42	1	5	1	2	2	1	1	1	2	1	1	2
9	70	2	5	1	1	1	1	1	1	1	1	1	1
10	21	2	3	1	1	1	1	1	1	1	1	1	1
11	73	2	1	1	1	1	1	1	1	1	1	1	1
12	64	1	5	1	1	1	1	1	1	1	1	1	1
13	33	1	5	1	1	1	1	1	1	1	1	1	1
14	36	1	5	2	2	2	1	1	1	1	1	1	1
15	26	2	1	2	2	2	1	1	2	2	1	1	1
16	80	1	5	1	1	1	1	1	1	1	1	1	1
17	20	2	3	1	1	1	1	1	1	1	1	1	1
18	56	2	gxy	1	1	1	1	1	1	1	1	1	1
19	49	1	2	1	1	1	1	1	1	1	1	1	1
20	48	2	gxy	1	1	1	1	1	1	1	1	1	1
1		2	2	1	1	1	1	1	1	1	1	1	1
2	61	1	2	2	2	2	1	1	2	1	1	1	1
3	48	2	ny	1	1	1	1	1	1	1	1	1	1
4
5	50	2	2	2	2	1	1	1	1	1	1	1	1
6	61	1	2	1	1	1	1	1	1	1	1	1	1
7	27	2	1	1	2	2	1	1	2	2	1	1	2
8	35	1	1	2	1	1	1	1	1	1	1	1	1
9	49	1	2	2	1	1	1	1	1	1	1	1	1
10	41	1	2	1	2	2	1	1	1	2	1	1	2
11	29	2	2	1	1	1	1	1	1	1	1	1	1
12	19	2	1	2	1	1	1	1	1	1	1	1	1
13	32	1	2	1	1	1	1	1	1	1	1	1	1
14	64	2	2	1	1	1	1	1	1	1	1	1	1
15	57	2	1	1	1	1	1	1	1	1	1	1	1
16	54	2	1	1	1	1	1	1	1	1	1	1	1
17	71	1	5	2	1	1	1	1	1	1	1	1	1
18	53	1	5	2	2	2	1	1	2	2	1	1	1
19	53	1	5	1	1	1	1	1	1	1	1	1	1
20	54	1	5	2	2	1	1	1	1	1	1	1	1
1	27	1	4	1	2	2	1	1	2	2	1	1	2
2	37	1	fs	2	2	2	1	2	2	2	2	2	1
3	20	2	1	2	2	2	1	2	2	2	2	2	1
4	54	1	5	1	1	1	1	1	1	1	1	1	1
5	64	2	5	1	2	2	1	1	2	2	1	1	2
6	76	2	1	1	1	1	1	1	1	1	1	1	1
7	43	2	1	1	1	1	1	1	1	1	1	1	1
8	47	1	1	1	1	1	1	1	1	1	1	1	1
9	48	1	5	1	2	2	1	1	1	1	1	1	1
10	33	2	5	2	1	1	1	1	1	1	1	1	1
11	65	1	5	1	1	2	1	1	1	1	1	1	1
12	24	1	5	1	1	1	1	1	1	1	1	1	1
13	39	2	1	1	1	1	1	1	1	1	1	1	1
14	26	1	1	1	1	1	1	1	1	1	1	1	1
15	21	2	5	2	2	1	1	2	1	1	2	1	1
16	83	1	5	1	1	1	1	1	1	1	1	1	1
17	28	1	5	2	2	2	1	1	2	1	1	1	1
18	29	1	5	1	1	1	1	1	1	1	1	1	1
19	21	2	1	2	2	1	1	1	1	1	1	1	1
20	77	1	5	1	1	1	1	1	1	1	1	1	1
1	8	2	1	1	1	1	1	1	1	1	1	1	1
2	32	2	2	1	2	2			1	2	1	1	2	1	2
3	29	1	2	1	1	1			1	1	1	1	1	1	1
4	62	1	gxy	2	2	2			1	1	1	1	1	1	1
5	53	1	2	2	2	2			1	1	1	1	1	1	1
6	33	2	g	2	1	1			1	1	1	1	1	1	1
7	63	1	2	1	1	1			1	1	1	1	1	1	1
8	43	2	2	1	1	1			1	1	1	1	1	1	1
9	41	1	2	1	2	2			1	2	1	1	2	1	2
10	56	1	2	2	2	2			1	2	1	1	2	1	2
11	55	1	2	1	2	1			1	1	1	1	1	1	1
12	48	2	1	2	2	2	1	1	2	1	1	1	1
13	78	2	1	1	2	1	1	1	1	1	1	1	1
14	51	1	1	2	2	2	1	1	2	2	2	2	2
15	30	1	1	1	1	1	1	1	1	1	1	1	1
16	17	1	5	1	1	1	1	1	1	1	1	1	1
17	22	2	1	1	1	1	1	1	1	1	1	1	1
18	81	1	5	2	2	2	1	2	2	1	2	1	1
19	30	1	1	1	1	1	1	1	1	1	1	1	1
20	17	2	1	2	2	2	1	1	1	1	1	1	1
1	52	1	1	1	1	1	1	1	1	1	1	1	1
2	17	1	5	1	1	1	1	1	1	1	1	1	1
3	44	1	5	1	2	1	1	1	2	2	1	1	1
4	48	1	5	1	2	2	1	1	2	2	1	1	2
5	26	1	5	1	1	1	1	1	1	1	1	1	1
6	76	2	5	1	1	1	1	1	1	1	1	1	1
7	64	1	5	1	1	1	1	1	1	1	1	1	1
8	41	2	5	1	1	1	1	1	1	1	1	1	1
9	53	1	5	2	2	1	1	2	2	2	2	2	1
10	27	1	1	2	1	1	1	1	1	1	1	1	1
11	37	2	1	1	1	1	1	1	1	1	1	1	1
12	58	2	1	1	1	1	1	1	1	1	1	1	1
13	24	2	1	1	2	1	1	1	1	1	1	1	1
14	76	2	5	1	1	1	1	1	1	1	1	1	1
15	61	1	5	2	2	1			1	1	1	1	1	1	1
16	28	2	5	1	1	1			1	1	1	1	1	1	1
17	22	1	5	2	2	2			2	2	1	1	2	1	2
18	60	1	5	2	1	1			1	1	1	1	1	1	1
19	50	1	5	2	2	2			2	2	2	2	1	2	2
20	58	2	5	2	2	2			2	1	1	1	1	1	1
1	44	1	1	1	2	1			2	2	1	1	1	1	2
2	58	2	5	1	1	1			1	1	1	1	1	1	1
3	42	1	5	2	2	2			2	2	1	1	2	1	2
4	50	1	1	1	1	1	1	1	1	1	1	1	1
5	9	2	1	1	1	1	1	1	1	1	1	1	1
6	68	1	1	1	1	1	1	1	1	1	1	1	1
7	52	1	5	1	1	1	1	1	1	1	1	1	1
8	51	1	5	1	1	1	1	1	1	1	1	1	1
9	28	2	1	1	1	1	1	1	1	1	1	1	1
10	59	1	2	1	2	2	1	1	1	1	1	1	1
11	21	1	2	1	1	1	1	1	1	1	1	1	1
12	18	1	2	1	1	1	1	1	1	1	1	1	1
13	64	1	2	1	1	1	1	1	1	1	1	1	1
14	58	2	g	1	1	1	1	1	1	1	1	1	1
15	46	2	njy	1	1	1	1	1	1	1	1	1	1
16	83	2	2	1	1	1	1	1	1	2	1	1	1
17	55	2	g	2	2	2	1	2	2	1	1	1	1
18	16	1	g	1	2	1	1	1	1	1	1	1	1
19	74	1	g	1	1	1	1	1	1	1	1	1	1
20	85	2	5	1	1	1	1	1	1	1	1	1	1
1	68	1	5	1	2	2	1	1	2	1	1	1	1
2	11	2	1	1	1	1	1	1	1	1	1	1	1
3	44	2	1	1	1	1	1	1	1	1	1	1	1
4	64	1	1	1	1	1	1	1	1	1	1	1	1
5	25	2	1	1	1	1	1	1	1	1	1	1	1
6	27	1	1	1	1	1	1	1	1	1	1	1	1
7	49	1	ny	1	1	1	1	1	1	1	1	1	1
8	44	1	5	2	2	2	1	1	2	1	1	1	1
9	22	2	5	1	1	1	1	1	1	1	1	1	1
10	27	2	5	2	2	2	1	1	2	1	1	1	1
11	21	2	5	1	1	1	1	1	1	1	1	1	1
12	51	2	1	1	1	1	1	1	1	1	1	1	1
13	34	2		1	1	1	1	1	1	1	1	1	1
14	73	2	5	1	2	1	1	1	1	1	2	2	1
15	18	2	5	1	1	1	1	1	1	1	1	1	1
16	18	2	1	1	1	1	1	1	1	1	1	1	1
17	67	2	5	1	2	1	2	2	2	1	1	1	1
18	30	2	5	1	1	1	1	1	1	1	1	1	1
19	31	1	5	2	2	2	1	1	1	2	1	1	2
20	55	2	1	2	2	2	1	2	2	1	1	1	1
1	46	2	1	1	1	1	1	1	1	1	1	1	1
2	38	1	5	1	1	2	1	1	2	1	1	1	1
3	40	1	1	1	1	1	1	1	1	1	1	1	1
4	33	1	1	1	2	1	1	1	1	1	1	1	1
5	22	2	1	1	1	1	1	1	1	1	1	1	1
6	18	2	5	1	1	1	1	1	1	1	1	1	1
7	62	2	5	1	1	1	1	1	1	1	1	1	1
8	66	1	5	1	1	1	1	1	1	1	1	1	1
9	64	1	5	2	2	1	1	1	1	1	1	1	1
10	44	1		1	1	1	1	1	1	1	1	1	1
11	47	1	5	1	1	1	1	1	1	1	1	1	1
12	75	1	1	1	1	1	1	1	1	1	1	1	1
13	24	1	5	1	2	1			1	1	1	1	1	1	1
14	64	1	1	1	1	1			1	1	1	1	1	1	1
15	27	1	1	1	1	1			1	1	1	1	1	1	1
16	69	1	1	1	1	1			1	1	1	1	1	1	1
17	61	1	1	2	2	1			1	1	1	1	1	1	1
18	64	2	1	1	1	1			1	1	1	1	1	1	1
19	21	1	1	1	1	1			1	1	1	1	1	1	1
20	60	1	1	2	2	1			1	2	1	1	2	2	1
1	75	1	5	1	1	1			1	1	1	1	1	1	1
2	41	1	5	2	2	2			2	2	1	1	2	1	2
3	21	2		1	1	1			1	1	1	1	1	1	1
4	27	1	3	2	2	2			1	1	1	1	1	1	1
5	9	2	1	1	1	1			1	1	1	1	1	1	1
6	18	2	1	1	1	1			1	1	1	1	1	1	1
7	24	1	1	1	1	1			1	1	1	1	1	1	1
8	66	1	1	1	1	1			1	1	1	1	1	1	1
9	26	2	5	2	2	2			2	2	1	1	2	1	2
10	73	2	1	1	2	1			1	1	2	2	1	2	1
11	32	1	5	1	1	1			1	1	1	1	1	1	1
12	24	1	5	1	1	1	1	1	1	1	1	1	1
13	56	2	1	1	1	1	1	1	1	1	1	1	1
14	65	1	1	1	1	1	1	1	1	1	1	1	1
15	27	2	1	1	1	1	1	1	1	1	1	1	1
16	83	2	5	1	1	1	1	1	1	1	1	1	1
17	44	1	5	2	2	2	1	1	1	1	1	1	1
18	51	1	5	1	1	1	1	1	1	1	1	1	1
19	41	2	1	1	1	1	1	1	1	1	1	1	1
20	25	1	1	1	1	1	1	1	1	1	1	1	1
1	25	1	5	1	2	2	1	1	1	2	1	1	1
2	32	1	1	1	1	1	1	1	1	1	1	1	1
3	25	1	5	1	1	1	1	1	1	1	1	1	1
4	36	2	5	1	1	1	1	1	1	1	1	1	1
5	14	2	1	1	1	1	1	1	1	1	1	1	1
6	33	2	1	1	1	1	1	1	1	1	1	1	1
7	46	1	1	2	2	2	1	1	2	2	2	2	1
8	41	1	5	1	1	1	1	1	1	1	1	1	1
9	44	1	5	2	2	2	1	2	2	2	1	1	1
10	28	1	5	1	2	2	1	1	1	2	1	1	1
11	41	2	1	1	1	1			1	1	1	1	1	1	1
12	49	1	5	2	2	2			1	2	2	1	2	1	2
13	62	2	1	1	1	1			1	1	1	1	1	1	1
14	56	1	5	2	2	2			1	2	1	1	2	1	2
15	30	1	1	1	1	1			1	1	1	1	1	1	1
16				1	1	1			1	1	1	1	1	2	1
17	65	2	5	1	1	1			1	1	1	1	1	1	1
18	44	1	5	2	2	2			1	1	1	1	1	1	1
19	42	1	5	2	2	2			1	2	1	1	2	1	2
20	23	2	1	1	1	1			1	1	1	1	1	1	1
1	64	1	1	1	1	1	1	1	1	1	1	1	1
2	72	1	2	2	2	1	1	1	1	1	1	1	1
3	20	1	1	1	1	1	1	1	1	1	1	1	1
4	35	1	1	1	1	1	1	1	1	1	1	1	1
5	19	2	5	1	1	1	1	1	1	1	1	1	1
6	69	1	1	1	1	1	1	1	1	1	1	1	1
7	82	1	5	1	1	1	1	1	1	1	1	1	1
8	27	1	1	1	1	1	1	1	1	1	1	1	1
9	64	1	5	1	2	1	1	1	1	2	1	1	1
10	23	1	fs	1	1	1	1	1	1	1	1	1	1
11	27	2	5	2	2	2	1	1	1	1	1	1	1
12	16	2	1	1	1	1	1	1	1	1	1	1	1
13	32	1	1	1	1	1	1	1	1	1	1	1	1
14	34	1	5	2	1	1	1	1	1	1	1	1	1
15	65	2	5	1	1	1	1	1	1	1	1	1	1
16	36	1	5	1	2	2	1	1	1	2	1	1	1
17	47	1	5	2	2	2	1	1	1	2	1	1	1
18	21	2	1	1	1	1	1	1	1	1	1	1	1
19	23	2	1	1	1	1	1	1	1	1	1	1	1
20	23	2	1	1	1	1	1	1	1	1	1	1	1
1	39	2	5	1	2	2	1	2	1	1	1	1	1
2				1	1	1	1	1	1	1	1	1	1
3	73	1	5	1	1	1	1	1	1	1	1	1	1
4	46	2	3	1	1	1	1	1	1	1	1	1	1
5	43	2	5	2	2	2	1	1	2	1	1	1	1
6	7	1	3	1	1	1	1	1	1	1	1	1	1
7	34	2	1	1	1	1			1	1	1	1	1	1	1
8	17	1	5	2	2	2	1	1	1	1	1	1	1
9	29	1	5	2	1	1	1	1	1	1	1	1	1
10	23	1	5	1	1	1	1	1	1	1	1	1	1
11	46	2	5	2	2	2			2	2	2	2	1	1	2
12	46	1	1	1	1	1			1	1	1	1	1	1	1
13	34	2	5	1	1	1			1	1	1	1	1	1	1
14	25	1	1	1	2	2			1	2	1	1	1	1	2
15	67	2	5	1	1	1			1	1	1	1	1	1	1
16				1	1	1			1	1	1	1	1	1	1
17	41	1	1	1	1	1			1	1	1	1	1	1	1
18	66	2	1	2	2	2			1	1	1	2	1	2	1
19	37	1	1	1	2	2			2	2	1	1	2	1	2
20	78	1	5	1	2	2			1	1	1	1	1	1	1
1	30	2	1	2	2	2			1	1	1	1	1	1	1
2	25	1	1	1	1	1			1	1	1	1	1	1	1
3	29	1	1	2	1	1	1	1	1	1	1	1	1	1	1
4	64	1	5	1	1	1	1	1	1	1	1	1	1	1	1
1	70	2	5	1	1	1	1	1	1	1	1	1	1
2	39	1	5	2	2	2	1	1	1	1	1	1	1
3	75	2	5	2	2	1	1	1	1	1	1	1	1
4	48	1	5	2	2	2	1	1	1	1	1	1	1
5	13	2	1	1	1	1	1	1	1	1	1	1	1
6	24	2	1	1	1	1	1	1	1	1	1	1	1
7	71	1	5	1	1	1	1	1	1	1	1	1	1
8	22	1	5	2	2	2	1	1	2	2	1	1	2
9	75	1	5	1	1	1	1	1	1	1	1	1	1
10	67	2	1	1	1	1	1	1	1	1	1	1	1
11	24	2	1	2	2	1	1	1	1	1	1	1	1
12	19	1	1	2	2	1	1	1	1	1	1	1	1
13	66	2	5	2	2	2	1	1	1	1	1	2	1
14	12	2	1	1	1	1	1	1	1	1	1	1	1
15	68	2	5	1	1	1	1	1	1	1	1	1	1
16	71	2	5
17	32	2	ny	1	1	1	1	1	1	1	1	1	1
18	65	1	1	1	1	1	1	1	1	1	1	1	1
19	72	2	1	1	1	1	1	1	1	1	1	1	1
20	31	1	5	1	1	1	1	1	1	1	1	1	1
1	55	1	5	1	2	2	2	2	2	1	1	1	1
2	54	1	1	1	1	1	1	1	1	1	1	1	1
3	75	2	5	1	1	1	1	1	1	1	1	1	1
4	42	2	1	1	1	1	1	1	1	1	1	1	1
5	29	1	1	1	1	1	1	1	1	1	1	1	1
6	18	2	1	1	1	1	1	1	1	1	1	1	1
7	31	2	4	1	1	1	1	1	1	1	1	1	1
8	17	2	5	1	1	1	1	1	1	1	1	1	1
9	58	1	5	2	2	1	1	1	1	1	1	1	1
10	24	1	5	1	1	1	1	1	1	1	1	1	1
11	16	1	1	1	1	1	1	1	1	1	1	1	1
12	32	1	1	1	2	2	1	1	1	1	1	1	1
13	33	2	1	1	1	1	1	1	1	1	1	1	1
14	68	2	1	2	2	2	1	1	2	1	2	2	1
15	27	2	1	2	2	2	1	1	2	1	1	1	1
16	64	1	1	1	1	1	1	1	1	1	1	1	1
17	29	1	1	1	1	1	1	1	1	1	1	1	1
18	36	2	1	1	1	1	1	1	1	1	1	1	1
19	53	1	5	1	1	1	1	1	1	1	1	1	1
20	29	1	5	2	2	1	1	1	1	1	1	1	1
1	24	2	1	1	1	1	1	1	1	1	1	1	1
2	82	2	5	1	1	1	1	1	1	1	1	1	1
3	47	1	5	2	2	2	1	1	2	1	1	1	1
4	27	2	1	1	1	1	1	1	1	1	1	1	1
5	22	1	1	1	1	1	1	1	1	1	1	1	1
6	31	2	1	1	1	1	1	1	1	1	1	1	1
7	34	1	1	2	2	2	2	1	2	2	1	1	1
8	70	1	5	1	1	1	1	1	1	1	1	1	1
9	70	2	5	1	2	2	1	1	2	1	1	1	1
10	39	2	5	2	2	1	1	1	1	1	1	1	1
11	28	1	1	1	1	1	1	1	1	1	1	1	1
12	21	1	5	1	1	1	1	1	1	1	1	1	1
13	36	1	4	1	1	1	1	1	1	1	1	1	1
14	52	1	5	2	2	1	1	1	2	2	1	2	1
15	44	1	5	1	1	1	1	1	1	1	1	1	1
16	57	2	1	1	1	1	1	1	1	2	1	1	1
17	49	2	1	1	1	1	1	1	1	1	1	1	1
18	65	1	1	2	2	2	1	1	2	1	2	2	1
19	73	1	1	2	1	1	1	1	1	1	1	1	1
20	70	2	1	2	1	1	1	1	1	1	1	1	1
1	36	1	1	1	1	1	1	1	1	1	1	1	1
2	60	2	6	1	1	1	1	1	1	1	1	1	1
3	23	2	2	2	2	2	1	1	1	1	1	1	1
4	68	1	2	1	1	1	1	1	1	1	1	1	1
5	72	1	2	2	2	1	1	1	1	1	1	1	1
6	21	2	2	2	2	1	1	1	1	1	1	1	1
7	61	2	1	1	2	2	1	2	2	2	1	1	2
8	69	1	2	1	2	2	1	1	1	2	1	1	1
9	31	2	1	2	2	1	1	2	1	2	2	1	1
10	66	2	1	1	1	1	1	1	1	1	1	1	1
11	59	1	1	2	2	2	1	1	1	2	1	1	1
12	43	1	2	1	1	1	1	1	1	1	1	1	1
13	72	2	2	2	2	1	1	1	1	2	1	1	1
14	16	2	1	1	1	1	1	1	1	1	1	1	1
15	16	1	4	1	1	1	1	1	1	1	1	1	1
16	50	1	5	1	2	2	1	1	1	2	1	1	1
17	43	1	5	1	1	1	1	1	1	1	1	1	1
18	82	1	5	2	2	2	1	1	1	1	1	1	1
19	62	2	5	2	2	1	1	1	1	1	1	1	1
20	29	1	5	1	1	1	1	1	1	1	1	1	1
1	32	1	1	1	1	1	1	1	1	1	1	1	1
2	31	2	1	1	1	1	1	1	1	1	1	1	1
3	53	1	5	2	2	2			1	1	1	1	1	1	1
4	28	1	5	1	1	1			1	1	1	1	1	1	1
5	27	1	1	1	1	1			1	1	1	1	1	1	1
6	31	2	5	1	1	1			1	1	1	1	1	1	1
7	23	1	1	1	1	1			1	1	1	1	1	1	1
8	31	1	5	1	1	1			1	1	1	1	1	1	1
9	21	1	1	1	1	1			1	1	1	1	1	1	1
10	23	2	1	2	2	2			1	1	1	1	1	1	1
11	71	1	5	2	2	1			2	1	1	1	1	1	1
12	32	2	5	1	1	1	1	1	1	1	1	1	1
13	32	2	1	2	2	1	1	1	2	2	1	1	2
14	29	1	1	2	1	1	1	1	1	1	1	1	1
15	44	2	1	1	1	1	1	1	1	2	1	1	2
16	61	1	5	2	2	2	1	1	1	2	1	1	2
17	25	2	5	1	2	2	1	1	1	1	1	1	1
18	80	2	5	1	1	1	1	1	1	1	1	1	1
19	40	1	5	1	1	1	1	1	1	1	1	1	1
20	64	1	5	1	1	1			1	1	1	1	1	1	1
1	76	1	1	2	1	1			1	1	1	1	1	1	1
2	50	1	5	1	1	1			1	1	1	1	1	1	1
3	44	1	5	2	2	2			1	1	1	1	1	1	1
4	36	1	5	1	1	1			1	1	1	1	1	1	1
5	48	1	5	1	1	1			1	1	1	1	1	1	1
6	31	1	5	1	1	1			1	1	1	1	1	1	1
7	21	2	1	2	2	1			1	1	1	1	1	1	1
8	43	1	5	1	1	1			1	1	1	1	1	1	1
9	53	1	5	2	2	2			2	2	1	1	2	1	2
10	42	1	5	2	2	2			1	2	1	1	2	1	2
11	64	1	5	2	2	1			1	1	1	1	1	1	1
12	52	1	5	1	2	1	1	2	2	1	1	1	1
13	47	1	1	1	1	1	1	1	1	1	1	1	1
14	75	1	5	1	2	2	1	2	2	2	1	1	2
15				2	2	2	1	2	2	2	2	2	1
16	29	1	1	2	2	2	1	2	2	2	1	2	1
17	65	2	5	1	1	1	1	1	1	2	1	1	1
18	55	2	1	1	1	1	1	1	1	1	1	1	1
19	20	1	5	1	1	1	1	1	1	1	1	1	1
20	50	1	1	1	1	1	1	1	1	1	1	1	1
1	39	1	1	2	2	2	1	1	1	1	1	1	1
2	4	1	1	2	2	2	1	1	1	1	1	1	1
3	48	1	1	1	2	1	1	2	2	1	1	1	1
4				1	1	1	1	1	1	1	1	1	1
5	27	2	3	2	1	1	1	1	1	1	1	1	1
6				2	2	2	1	1	1	1	1	1	1
7	72	1	2	1	2	1	1	2	2	2	1	2	1
8	70	1	1	1	2	2	1	2	2	2	1	2	1
9	22	1	5	1	1	1	1	1	1	1	1	1	1
10	34	2	5	2	2	2	1	2	2	2	2	2	1
11	28	2	5	1	1	1	1	1	1	1	1	1	1
12	31	2	wy	1	1	1	1	1	1	1	1	1	1
13	31	2	1	1	1	1	1	1	1	1	1	1	1
14	50	2	5	2	2	2	1	1	2	2	2	2	1
15	45	2	1	1	2	2	1	1	1	1	1	1	1
16	19	2	1	1	1	1	1	1	1	1	1	1	1
17	47	1	1	1	1	1	1	1	1	1	1	1	1
18	80	2	5	1	1	1	1	1	1	2	1	1	2
19	68	2	5	1	1	1	1	1	1	2	1	1	2
20	50	1	5	1	1	1	1	1	1	1	1	1	1
1	31	1	5	1	1	1	1	1	1	1	1	1	1
2	48	1	5	1	1	1	1	1	1	1	1	1	1
3	38	1	5	1	1	1	1	1	1	1	1	1	1
4	80	1	5	1	1	1	1	1	1	1	1	1	1
5	75	1	5	1	1	1	1	1	1	1	1	1	1
6	30	2	5	1	1	1	1	1	1	1	1	1	1
7	69	1	5	1	1	1	1	1	1	1	1	1	1
8	37	1	1	1	1	1	1	1	1	1	1	1	1
9	30	2	1	1	1	1	1	1	1	2	1	1	2
10	75	2	5	1	1	1	1	1	1	1	1	1	1
11	65	2	5	1	1	1	1	1	1	1	1	1	1
12	19	1	3	2	2	2	1	1	1	1	1	1	1
13	52	2	1	1	1	1	1	1	1	1	1	1	1
14	80	2	5	1	1	1	1	1	1	1	1	1	1
15	31	1	1	1	1	1	1	1	1	1	1	1	1
16	27	2	6	1	1	1	2	1	1	2	1	1	2
17	71	2	5	1	1	1	1	1	1	1	1	1	1
18	57	1	5	1	1	1	1	1	1	1	1	1	1
19	34	1	5	2	2	2	1	1	1	1	1	1	1
20	23	2	1	1	1	1	1	1	1	1	1	1	1
1	26	2	1	1	1	1	1	1	1	1	1	1	1
2			1	1	2	1	1	1	1	1	1	1	1
3	68	2	5	1	2	2	1	1	2	1	1	1	1
4	69	2	5	1	1	1	1	1	1	1	1	1	1
5	19	1	5	1	1	1	1	1	1	1	1	1	1
6	54	1	5	1	1	1	1	1	1	1	1	1	1
7	55	1	5	1	1	1	1	1	1	1	1	1	1
8	77	2	5	1	1	1	1	1	1	1	1	1	1
9	36	1	1	2	2	1	1	1	1	1	1	1	1
10	25	1	1	1	1	1	1	1	1	1	1	1	1
11	46	1	5	2	1	1	1	1	1	1	1	1	1
12	17	1	5	1	1	1	1	1	1	1	1	1	1
13	50	1	5	1	1	1	1	1	1	1	1	1	1
14	30	1	5	2	2	2	1	1	2	1	2	2	1
15	69	2	5	1	1	1	1	1	1	1	1	1	1
16	27	2	1	1	1	1	1	1	1	1	1	1	1
17	18	1	1	1	1	1	1	1	1	1	1	1	1
18	55	1	1
19	42	2	5	1	1	1	1	1	1	1	1	1	1
20	51	1	1	2	2	2	1	1	1	1	1	1	1
1	21	2	1	1	1	1	2	1	1	1	1	1	1
2	54	1	5	1	1	1	1	1	1	1	1	1	1
3	65	1	6	1	1	1	1	1	1	2	1	1	1
4	47	1	2	1	1	1	1	1	1	1	1	1	1
5	33	1	1	1	2	1			1	1	1	1	1	1	1
6	34	2	1	1	1	1			1	1	1	1	1	1	1
7	60	1	1	2	2	1			2	2	1	1	1	1	2
8	55	1	1
9	26	2	1
10	80	2	5
11
12	29	1	1
13	58	1	ccy	1	1	1			1	1	1	1	1	1	1
14				1	1	1			1	1	1	1	1	1	1
15	68	1	2	1	2	2			2	1	1	1	2	1	2
16	37	1	2	1	1	1			1	1	1	1	1	1	1
17	32	1	gjy	1	1	1			1	1	1	1	1	1	1
18	28	1	gxy	1	1	1			1	1	1	1	1	1	1
19	20	1	gxy	1	1	1			1	1	1	1	1	1	1
20	17	1	gxy	1	1	1			1	1	1	1	1	1	1
1	65	2	gxy	1	1	1			1	1	1	1	1	1	1
2	22	2	gxy	1	1	1			1	1	1	1	1	1	1
3	31	2	gxy	1	1	1			1	1	1	1	1	1	1
4	26	2	gxy	1	1	1			1	1	1	1	1	1	1
5	68	2	2	1	2	2			2	1	1	1	1	1	1
6	47	1	2	1	2	2			2	1	1	1	1	1	1
7	77	2	2	2	2	1			1	1	1	1	1	1	1
8	43	1	2	2	2	2			1	2	1	1	2	1	2
9	66	2	2	1	1	1			1	1	1	1	1	1	1
10	56	1	2	2	2	2			1	2	1	1	2	1	2
11	48	1	gxy	1	1	1			1	1	1	1	1	1	1
12	69	2	gxy	1	1	1			1	1	1	1	1	1	1
13	31	1	gxy	2	2	2			2	1	1	1	1	1	1
14	58	2	2	1	1	1			1	1	1	1	1	1	1
15	53	1	gxy	2	2	2			2	2	1	1	2	1	2
16	47	1	gxy	1	1	1			2	1	1	1	1	1	1
17	32	1	gxy	2	2	2			1	1	1	1	1	1	1
18	27	2	2	2	2	2			1	1	1	1	1	1	1
19	67	2	2	1	1	1			1	1	1	1	1	1	1
20	73	2	1	1	1	1			1	1	1	1	1	1	1
1	44	1	1	1	1	1	1	1	1	1	1	1	1
2	62	1	1	1	1	1	1	1	1	1	1	1	1
3	42	1	5	1	1	1	1	1	1	1	1	1	1
4	64	2	5	1	1	1	1	1	1	1	1	1	1
5	25	1	1	1	1	1	1	1	1	1	1	1	1
6	25	2	3	2	2	2	1	1	1	1	1	1	1
7	24	2	1	1	1	1	1	1	1	1	1	1	1
8	65	1	5	2	2	1	1	1	1	1	1	1	1
9	29	2	1	1	1	1	1	1	1	1	1	1	1
10	73	1	5	1	1	1	1	1	1	1	1	1	1
11	20	2	1	1	2	1	1	1	1	1	1	1	1
12	19	1	1	1	2	1	1	1	1	1	1	1	1
13	20	1	1	1	2	2	1	1	1	1	1	1	1
14	22	1	5	2	2	2	1	1	1	1	1	1	1
15	57	1	5	1	1	1	1	1	1	1	1	1	1
16	58	1	1	1	1	1	1	1	1	1	1	1	1
17	19	1	1	1	1	1	1	1	1	1	1	1	1
18	74	1	5	1	1	1	1	1	1	1	1	1	1
19	20	2	5	1	2	1	1	1	1	1	1	1	1
20	71	2	5	1	1	1	1	1	1	1	1	1	1
1	54	2	1	1	1	1	1	1	1	1	1	1	1
2	23	2	5	1	1	1	1	1	1	1	1	1	1
3	50	1	1	1	2	2	2	1	2	1	1	1	1
4	76	1	5	1	1	1	1	1	1	1	1	1	1
5	31	1	5	2	2	2	2	1	1	1	1	1	1
6	72	2	5	1	1	1	1	1	1	1	1	1	1
7	6	2	x	1	1	1	1	1	1	1	1	1	1
8	74	2	5	1	1	1	1	1	1	1	1	1	1
9	49	1	5	1	1	1	1	1	1	1	1	1	1
10	36	1	3	1	1	1	1	1	1	1	1	1	1
11	17	2	5	1	1	1	1	1	1	1	1	1	1
12	78	2	5	1	1	1	1	1	1	1	1	1	1
13	55	2	5	2	1	1	1	1	1	1	1	1	1
14	73	2	5	2	1	1	2	1	1	1	1	1	1
15	45	1	3
16	28	2	1	1	1	1			1	1	1	1	1	1	1
17	63	2	1	1	1	1			1	1	1	1	1	1	1
18	6	2	zz	1	1	1			1	1	1	1	1	1	1
19	23	2	1	1	1	1			1	1	1	1	1	1	1
20	57	2	1	1	1	1			1	2	1	1	1	1	2
1	24	2	1	1	1	1	1	1	1	1	1	1	1
2	23	1	1	1	1	1	1	1	1	1	1	1	1
3	30	1	5	1	1	1	1	1	1	1	1	1	1
4	19	1	1	1	1	1	1	1	1	1	1	1	1
5	28	1	1	1	1	1	1	1	1	1	1	1	1
6	19	2	1	1	1	1	1	1	1	1	1	1	1
7	20	2	1	1	1	1	1	1	1	1	1	1	1
8	21	2	1	1	1	1	1	1	1	1	1	1	1
9	26	1	1	1	1	1	1	1	1	1	1	1	1
10	34	1	6	1	1	1			1	1	1	1	1	1	1
11	32	1	5	2	2	2			1	1	1	1	1	1	1
12	20	2	1	2	1	1			1	1	1	1	1	1	1
13	23	1	1	2	2	2			1	1	1	1	1	1	1
14	19	1	1	1	1	1	1	1	1	1	1	1	1
15	24	2	5	1	1	1	1	1	1	1	1	1	1
16	46	1	5	1	1	1	1	1	1	1	1	1	1
17	36	1	5	2	2	2	1	1	2	2	1	1	2
18	79	1	5	1	1	1	1	1	1	1	1	1	1
19	63	2	5	1	1	1	1	1	1	1	1	1	1
20	48	1	5	1	2	2	1	1	1	1	1	1	1
1	46	2	3	1	1	1	1	1	1	1	1	1	1
2	14	2	1	2	2	2			1	2	1	1	2	1	2
3	23	1	5	2	2	2	1	1	2	1	1	1	1
4	58	2	1	1	1	1	1	1	1	1	1	1	1
5	28	2	1	1	1	1	1	1	1	1	1	1	1
6	64	2	5	1	1	1	1	1	1	1	1	1	1
7	25	2	5	1	1	1	1	1	1	1	1	1	1
8	53	2	5	2	2	2	1	1	2	2	1	1	1
9	26	2	5	1	1	1	1	1	1	1	1	1	1
10	88	2	5	1	1	1	1	1	1	1	1	1	1
11	72	1	5	1	1	1	1	1	1	1	1	1	1
12	78	2	5	1	1	1	1	1	1	1	1	1	1
13	82	2	5	1	1	1	1	1	1	1	1	1	1
14	72	1	ccy	1	1	1	1	1	1	1	1	1	1
15	61	1	5	2	2	2	2	1	2	2	1	1	2
16	65	2	5	1	1	1	1	1	1	1	1	1	1
17	46	2	5	1	1	1	1	1	1	1	1	1	1
18	23	1	5	1	1	1	1	1	1	1	1	1	1
19	64	2	5	1	1	1	1	1	1	1	1	1	1
20	81	2	5	1	1	1	1	1	1	1	1	1	1
1	33	1	1	1	2	2	1	1	1	1	1	1	1
2	43	2	5	1	1	1	1	1	1	1	1	1	1
3	46	2	3	1	1	1			1	1	1	1	1	1	1
4	74	1	zz	1	1	1	1	1	1	1	1	1	1
5	22	1	1
6	29	1	zz	1	1	1	1	1	1	1	1	1	1
7	77	2	5	1	1	1	1	1	1	1	1	1	1
8	48	2	xzy	2	2	2	1	1	2	2	1	1	1
9	19	1	1	1	1	1	1	1	1	1	1	1	1
10	63	1	5	2	2	2	1	1	2	1	1	1	1
11	50	1	5	1	1	1	1	1	1	1	1	1	1
12	30	1	5	2	2	2	2	2	2	2	2	2	2
13	72	2	5	2	1	1	1	1	1	1	1	1	1
14	65	2	5	2	2	2	1	1	2	1	2	2	1
15	70	1	1	1	1	1	1	1	1	1	1	1	1
16	28	1	1	1	1	1	1	1	1	1	1	1	1
17	43	1	zz	1	1	1	1	1	1	1	1	1	1
18	34	1	5	1	1	1	1	1	1	1	1	1	1
19	67	2	5	1	1	1	1	1	1	1	1	1	1
20	85	1	5	1	1	1	1	1	1	1	1	1	1
1	81	2	5	2	2	2	1	1	2	2	1	1	2
2	26	2	1	1	1	1	1	1	1	1	1	1	1
3	30	2	1	1	1	1	1	1	1	1	1	1	1
4	69	1	1	1	1	1	1	1	1	1	1	1	1
5	44	1	1	1	1	1	1	1	1	1	1	1	1
6	48	1	1	1	1	1	1	1	1	1	1	1	1
7	24	1	1	1	2	2	1	1	2	2	1	1	2
8	37	1	1	1	1	1	1	1	1	1	1	1	1
9	16	1	1	1	1	1	1	1	1	1	1	1	1
10	20	1	1	1	1	1	1	1	1	1	1	1	1
11	19	2	1	1	1	1	1	1	1	1	1	1	1
12	16	1	5	1	1	1	1	1	1	1	1	1	1
13	18	2	5	2	1	1	1	1	1	1	1	1	1
14	22	1	5	1	1	1	1	1	1	1	1	1	1
15	24	1	1	1	1	1	1	1	1	1	1	1	1
16	24	1	1	1	1	1	1	1	1	1	1	1	1
17	27	2	1	1	1	1			1	1	1	1	1	1	1
18	25	2	1	1	1	1			1	1	1	1	1	1	1
19	48	1	5	1	2	2			2	2	1	1	2	1	2
20	23	1	1	1	1	1			1	1	1	1	1	1	1
1	78	2	5	1	1	1			1	1	1	1	1	1	1
2	67	2	5	1	1	1			1	1	1	1	1	1	1
3	86	1	5	1	2	1			1	1	1	1	1	1	1
4	50	1	1	1	1	1			1	1	1	1	1	1	1
5	15	2	5	1	1	1			1	1	1	1	1	1	1
6	27	2	5	2	2	2			2	1	1	1	1	1	1
7	48	1	5	1	1	1			1	1	1	1	1	1	1
8	48	2	1	1	1	1			1	1	1	1	1	1	1
9	68	2	5	1	2	2			2	1	1	1	1	1	1
10	29	1	5	1	1	1			1	1	1	1	1	1	1
11	53	1	5	2	2	2			2	2	1	1	2	1	2
12	52	1	1	1	1	1			1	1	1	1	1	1	1
13	56	2	5	2	2	2	1	1	2	2	2	2	1
14	29	2	1	1	1	1	1	1	1	1	1	1	1
15	24	1	5	1	2	2	1	1	1	1	1	1	1
16	75	2	5	1	2	1	1	1	1	1	1	1	1
17	86	1	5	1	2	1	1	1	1	1	1	1	1
18	68	1	5	1	1	1	1	1	1	1	1	1	1
19	15	2	6	1	1	1	1	1	1	1	1	1	1
20	74	1	5	1	1	1	1	1	1	1	1	1	1
1	48	2	1	1	1	1	1	1	1	1	1	1	1
2	77	2	5	2	1	1	1	1	1	1	1	1	1
3	64	2	1	1	1	1	1	1	1	1	1	1	1
4	28	1	1	1	1	1	1	1	1	1	1	1	1
5	48	2	1	1	1	1	1	1	1	1	1	1	1
6	48	2	5	1	1	1	1	1	1	1	1	1	1
7	53	2	1	1	1	1	1	1	1	1	1	1	1
8	28	1	1	2	2	2	1	1	1	2	1	1	2
9	51	1	1	1	1	1	1	1	1	1	1	1	1
10	63	2	1	1	1	1	1	1	1	1	1	1	1
11	45	2	5	2	2	2	1	1	1	2	1	1	1
12	49	1	5	1	1	1	1	1	1	1	1	1	1
13	46	2	5	2	2	2	1	1	2	1	1	1	1
14	35	1	5	1	1	1	1	1	1	1	1	1	1
15	51	1	5	1	1	1	1	1	1	1	1	1	1
16	20	1	5	2	2	1	1	1	1	1	1	1	1
17	35	1	1	2	2	2	1	1	1	2	1	1	2
18	29	1	1	1	1	1	1	1	1	1	1	1	1
19	54	1	1	1	1	1	1	1	1	1	1	1	1
20	66	1	5	2	2	2	1	1	2	2	1	1	2
1	61	2	5	1	1	1	1	1	1	1	1	1	1
2	35	1	5	1	1	1	1	1	1	1	1	1	1
3	29	2	1	2	2	2	1	1	1	1	1	1	1
4	52	1	5	1	1	1	1	1	1	1	1	1	1
5	25	1	5	2	2	2	1	1	2	1	1	1	1
6	23	2	1	1	1	1	1	1	1	1	1	1	1
7	49	1	1	1	1	1	1	1	1	1	1	1	1
8	56	1	5	1	1	1			1	1	1	1	1	1	1
9	50	1	5	1	1	1	1	1	1	1	1	1	1
10	40	2	5	2	2	2	1	1	1	1	1	2	1
11	23	2	5	2	2	1	1	1	1	1	1	1	1
12	36	2	1	1	1	1	1	1	1	1	1	1	1
13	77	2	5	2	2	1	1	1	1	1	1	1	1
14	22	2	1	1	1	1	1	1	1	1	1	1	1
15	71	1	5	1	1	1	1	1	1	1	1	1	1
16	22	1	gjy	1	1	1	1	1	1	1	1	1	1
17	23	1	1	2	1	1	1	1	1	1	1	1	1
18	23	1	1	1	1	1	1	1	1	1	1	1	1
19	74	1	5	1	1	1	1	1	1	1	1	1	1
20	63	1	5	1	1	1	1	1	1	1	1	1	1
1	77	2	1	2	1	1	1	1	1	1	1	1	1
2	49	1	5	1	1	1	1	1	1	1	1	1	1
3	56	2	1	2	2	2	1	1	2	2	2	2	1
4	27	1	5	1	1	1	1	1	1	1	1	1	1
5	83	2	5	1	1	1	1	1	1	1	1	1	1
6	21	2	1	2	2	2	1	1	2	1	1	1	1
7	83	1	5	2	2	1	1	1	1	1	1	1	1
8	23	1	1	1	1	1	1	1	1	1	1	1	1
9	30	2	5	1	1	1	1	1	1	1	1	1	1
10	39	2	5	1	1	1	1	1	1	1	1	1	1
11	29	2	1	2	2	2	2	2	2	2	2	2	2
12	43	1	5	2	2	2			1	2	1	1	2	1	2
13	50	1	5	2	2	2	1	1	2	2	2	1	2
14				2	2	2	1	1	2	2	2	1	2
15	19	2	1	1	1	1	1	1	1	1	1	1	1
16	65	1	5	1	1	1	1	1	1	1	1	1	1
17	36	1	5	1	1	1	1	1	1	1	1	1	1
18	14	2	1	1	1	1	1	1	1	1	1	1	1
19	50	1	5	2	2	2	1	1	2	2	1	1	1
20	25	1	5	1	1	1	1	1	1	1	1	1	1
1	71	1	5	1	1	1	1	1	1	1	1	1	1
2	64	2	5	1	2	2	1	1	2	2	1	1	2
3	49	1	5	1	1	1	1	1	1	1	1	1	1
4	66	1	1	2	2	2	1	1	1	1	1	1	1
5	21	2	1	1	1	1	1	1	1	1	1	1	1
6	76	2	5	1	1	1	1	1	1	1	1	1	1
7	82	2	5	1	1	1	1	1	1	1	1	1	1
8	39	1	5	1	1	1	1	1	1	1	1	1	1
9	66	2	5	1	1	1	1	1	1	1	1	1	1
10	47	1	5	1	1	1	1	1	1	1	1	1	1
11	57	1	5	2	2	2	1	1	2	2	1	1	2
12	66	1	5	1	1	1	1	1	1	1	1	1	1
13	23	1	5	2	2	1	1	1	1	1	1	1	1
14	46	1	1	2	2	2	1	1	1	1	1	1	1
15	50	2	1	1	1	1			1	1	1	1	1	1	1
16	16	1	1	1	1	1			1	1	1	1	1	1	1
17	59	2	1	1	2	2			2	2	1	1	2	1	2
18	23	2	1	1	1	1			1	1	1	1	1	1	1
19	35	1	1	1	1	1			1	1	1	1	1	1	1
20	31	2	5	1	1	1			1	2	1	1	2	1	2
1	61	2	1	1	1	1			1	1	1	1	1	1	1
2	61	1	3	2	2	2			1	2	1	1	2	1	2
3	25	1	1	2	2	2			2	1	1	1	1	1	1
4	72	2	5	1	1	1			1	1	1	1	1	1	1
5	69	2	5	1	1	1			1	1	1	1	1	1	1
6	50	1	5	1	2	2			2	1	1	1	1	1	1
7	29	2	1	2	2	2			1	1	1	1	1	1	1
8	26	2	5	1	1	1			1	1	1	1	1	1	1
9				1	1	1			1	1	1	1	1	1	1
10	36	1	1	1	1	1			1	1	1	1	1	1	1
11	47	1	1	1	1	1			1	1	1	1	1	1	1
12	29	2	1	1	1	1	1	1	1	1	1	1	1
13	43	1	5	1	1	1	1	1	1	1	1	1	1
14	51	2	1	1	2	2	1	1	1	1	1	1	1
15	20	2	1	2	2	1	1	1	1	1	1	1	1
16	17	1	1	1	1	1	1	1	1	1	1	1	1
17	20	1	1	1	1	1	1	1	1	1	1	1	1
18	23	2	1	1	1	1	1	1	1	1	1	1	1
19	70	2	1	1	1	1	1	1	1	1	1	1	1
20	75	2	1	1	1	1	1	1	1	1	1	1	1
1	44	2	1	1	1	1	1	1	1	1	1	1	1
2	14	1	4	2	2	1	1	1	1	1	1	1	1
3	74	1	1	1	1	1	1	1	1	1	1	1	1
4	19	2	1	1	1	1	1	1	1	1	1	1	1
5	26	1	5	1	1	1	1	1	1	1	1	1	1
6	28	2	1	1	2	2	1	1	2	1	1	1	1
7	66	2	5	1	1	1	1	1	1	1	1	1	1
8	53	1	1	2	2	2	1	1	2	1	1	1	1
9	44	2	5	1	2	2	1	1	1	1	1	1	1
10	14	2	5	1	1	1	1	1	1	1	1	1	1
11	65	2	5	2	2	2	1	1	2	1	1	1	1
12	64	2	1	1	1	1	1	1	1	1	1	1	1
13	19	2	1	2	2	1	1	1	1	1	1	1	1
14	27	2	1	2	2	2	1	1	1	1	1	1	1
15	46	1	1	1	1	1	1	1	1	1	1	1	1
16	45	1	1	1	1	1	1	1	1	2	1	1	2
17	33	2	1	2	1	1	1	1	1	1	1	1	1
18	50	1	5	2	2	1	1	2	1	1	1	1	1
19	53	1	5	2	2	2	1	1	2	1	1	1	1
20	17	2	5	1	1	1	1	1	1	1	1	1	1
1	68	2	1	1	1	1	1	1	1	1	1	1	1
2	53	2	3	1	1	1	1	1	1	1	1	1	1
3	43	1	1	1	1	1	1	1	1	1	1	1	1
4	70	1	1	1	1	1	1	1	1	1	1	1	1
5	35	1	5	1	1	1	1	1	1	1	1	1	1
6	68	2	1	1	1	1	1	1	1	2	1	1	2
7	17	2	5	1	1	1	1	1	1	1	1	1	1
8	36	1	5	1	1	1	1	1	1	1	1	1	1
9	47	1	5	1	1	1	1	1	1	1	1	1	1
10	20	1	5	1	1	1	1	1	1	1	1	1	1
11	36	1	1	2	2	1	1	1	1	1	1	1	1
12	33	1	1	2	1	2	1	1	1	1	1	1	2
13	62	1	5	1	1	1	1	1	1	1	1	1	1
14	61	1	5	1	2	1	1	1	1	1	1	1	1
15	72	2	1	1	1	1	1	1	1	1	1	1	1
16	22	2	1	1	1	1	1	1	1	1	1	1	1
17	36	1	5	2	1	1	1	1	1	1	1	1	1
18	71	2	5	1	1	1	1	1	1	1	1	1	1
19	42	1	5	2	2	2	1	1	1	1	1	1	1
20	19	2	1	1	1	1	1	1	1	1	1	1	1
1	75	2	5	2	2	1	1	1	1	1	1	1	1
2	27	1	ny	1	1	1	1	1	1	1	1	1	1
3	50	2	1	2	2	1	1	1	1	1	1	1	1
4		2	1	1	1	1	1	1	1	1	1	1	1
5	66	2	1	1	1	1	1	1	1	1	1	1	1
6	22	1	1	1	1	1	1	1	1	1	1	1	1
7	56	1	1	1	1	1	1	1	1	1	1	1	1
8	19	2	1	1	1	1	1	1	1	1	1	1	1
9	24	2	5	1	1	1	1	1	1	1	1	1	1
10	26	2	5	1	1	1	1	1	1	1	1	1	1
11	73	1	5	1	1	1	1	1	1	1	1	1	1
12	72	1	1	1	1	1	1	1	1	1	1	1	1
13	49	1	5	1	1	1	1	1	1	1	1	1	1
14	44	2	5	1	1	1	1	1	1	1	1	1	1
15	73	1	5	1	2	2	1	1	2	2	1	1	2
16	78	2	1	1	1	1	1	1	1	1	1	1	1
17	18	2	1	1	1	1	1	1	1	1	1	1	1
18	26	2	1	1	1	1	1	1	1	1	1	1	1
19	26	1	5	1	1	1	1	1	1	1	1	1	1
20	72	1	1	2	2	2	1	1	1	1	1	1	1
1	20	2	3	1	1	1	1	1	1	1	1	1	1
2	31	1	1	2	2	2	2	1	2	2	1	1	2
3	33	2	zz	2	2	2	1	1	2	1	1	1	1
4	72	2	5	1	1	1	1	1	1	1	1	1	1
5	72	1	5	1	1	1	1	1	1	1	1	1	1
6	69	1	1	2	1	1	1	1	1	1	1	1	1
7	72	2	5	1	1	1	1	1	1	1	1	1	1
8	28	1	5	1	1	1	1	1	1	1	1	1	1
9	47	2	5	2	2	2	2	1	2	2	1	1	2
10	17	1	5	1	1	1			2	1	1	1	1	1	1
11	64	1	5	2	2	1			1	1	1	1	1	1	1
12	25	1	1	1	1	1			1	1	1	1	1	1	1
13	44	1	5	2	2	2			1	1	1	1	1	1	1
14	57	1	1	2	2	2			2	2	1	1	2	1	2
15	20	1	1	1	1	1			1	1	1	1	1	1	1
16	33	2	5	2	1	1			1	1	1	1	1	1	1
17	66	1	5	2	2	2			1	1	1	1	1	1	1
18	35	1	1	1	1	1			1	1	1	1	1	1	1
19	42	1	1	2	2	2			2	1	1	1	1	1	1
20	46	1	1	1	1	1			1	1	1	1	1	1	1
1	17	2	1	1	1	1			1	1	1	1	1	1	1
2	30	1	5	1	1	1			1	1	1	1	1	1	1
3	53	1	3	2	2	2			2	1	1	1	1	1	1
4	36	1	1	1	1	1			1	1	1	1	1	1	1
5	24	2	1	1	1	1			1	1	1	1	1	1	1
6	66	2	1	1	1	1			1	1	1	1	1	1	1
7	53	1	5	1	1	1	1	1	1	1	1	1	1
8	70	1	5	1	1	1	1	1	1	1	1	1	1
9	63	1	1	1	1	1	1	1	1	1	1	1	1
10	75	2	5	1	1	1	1	1	1	1	1	1	1
11	75	2	5	1	1	1	1	1	1	1	1	1	1
12	19	2	1	1	1	1	1	1	1	1	1	1	1
13	73	1	5	1	2	1	1	1	1	1	1	1	1
14	25	1	1	1	1	1	1	1	1	1	1	1	1
15	54	1	5	1	1	1	1	1	1	1	1	1	1
16	16	1	1	2	1	1	1	1	1	1	1	1	1
17	32	1	5	1	1	1	1	1	1	1	1	1	1
18	27	2	5	1	1	1	1	1	1	1	1	1	1
19	50	2	5	1	1	1	1	1	1	1	1	1	1
20	51	1	5	1	1	1	1	1	1	1	1	1	1
1	35	1	5	2	2	2	1	1	2	1	1	1	1
2	52	2	1	1	1	1	1	1	1	1	1	1	1
3	74	1	3	1	1	1	1	1	1	1	1	1	1
4	16	2	6	1	1	1	1	1	1	1	1	1	1
5	33	2	1	1	1	1	1	1	1	1	1	1	1
6	24	2	1	1	1	1	1	1	1	1	1	1	1
7	68	2	1	2	1	1	1	1	1	1	1	1	1
8	61	2	5	2	2	2	1	1	2	1	1	1	1
9	46	1	1	2	2	1	1	1	1	1	1	1	1
10	42	1	3
11	70	1	6	2	2	2	1	1	1	1	1	1	1
12	24	1	5	2	2	2	1	1	2	1	1	1	1
13	19	2	5	1	1	1	1	1	1	1	1	1	1
14	27	1	fqsy	1	1	1	1	1	1	1	1	1	1
15	23	1	1	1	1	1	1	1	1	1	1	1	1
16	83	2	5	1	1	1	1	1	1	1	1	1	1
17	66	1	5	1	1	1	1	1	1	1	1	1	1
18	26	1	1	1	1	1	1	1	1	1	1	1	1
19	35	2	1	2	1	1	1	1	1	1	1	1	1
20	68	1	5	1	1	1	1	1	1	1	1	1	1
1	61	2	5	1	1	1	1	1	1	1	1	1	1
2	71	2	5	1	1	1	1	1	1	1	1	1	1
3	48	2	5	1	1	1	1	1	1	1	1	1	1
4	40	2	5	1	1	1	1	1	1	1	1	1	1
5	27	2	5	1	1	1	1	1	1	1	1	1	1
6	32	2	5	1	1	1	1	1	1	1	1	1	1
7	31	2	1	2	1	1	1	1	1	1	1	1	1
8	19	1	5	1	1	1	1	1	1	1	1	1	1
9	66	2	5	2	1	1	1	1	1	1	1	1	1
10	53	1	5	1	1	1	1	1	1	1	1	1	1
11	67	1	5	1	1	1	1	1	1	1	1	1	1
12	40	2	1	1	1	1	1	1	1	1	1	1	1
13	62	2	1	1	1	1	1	1	1	1	1	1	1
14	28	2	5	2	2	2	1	1	1	1	1	1	1
15	79	1	5	1	1	1	1	1	1	1	1	1	1
16	65	1	5	2	2	2	1	1	2	1	1	1	1
17	28	1	5	1	1	1	1	1	1	1	1	1	1
18	23	1	1	2	2	1	1	1	1	1	1	1	1
19	72	1	5	1	1	1	1	1	1	1	1	1	1
20	40	2	3	1	1	1	1	1	1	1	1	1	1
1	24	2	1	1	1	1	1	1	1	1	1	1	1
2	22	2	5	1	2	2	1	1	1	1	1	1	1
3	28	2	1	1	1	1	1	1	1	1	1	1	1
4	20	1	1	1	1	1	1	1	1	1	1	1	1
5	75	1	5	1	1	1	1	1	1	1	1	1	1
6	49	1	5	2	2	2	1	1	2	1	1	1	1
7	73	2	5	1	1	1	1	1	1	1	1	1	1
8	68	1	1	1	1	1	1	1	1	1	1	1	1
9	21	2	1	2	2	2	1	1	1	1	1	1	1
10	80	2	5	1	1	1	1	1	1	1	1	1	1
11	46	1	5	1	1	1	1	1	1	1	1	1	1
12	54	1	5	1	1	1	1	1	1	1	1	1	1
13	62	2	5	2	2	2	2	2	2	2	1	2	2	2
14	24	2	5	2	2	2	1	1	2	1	1	1	1
15	25	2	5	1	1	1	1	1	1	1	1	1	1
16	24	1	1	1	1	1	1	1	1	1	1	1	1
17	61	1	3	1	1	1			1	1	1	1	1	1	1
18	19	1	4	1	1	1			1	1	1	1	1	1	1
19
20	71	1	5	1	1	1			1	1	1	2	1	1	1
1	65	2	5	2	2	2			2	1	2	2	1	1	1
2	32	1	5	1	2	2			1	1	1	1	1	1	1
3	44	1	5	1	2	1			2	2	1	1	1	1	2
4	68	2	5	1	2	2			2	1	1	1	1	1	1
5	48	1	1	1	1	1			1	1	1	1	1	1	1
6	78	2	5	1	1	1			1	1	1	1	1	1	1
7	35	1	5	2	2	2			1	2	1	1	2	1	2
8	26	2	1	1	1	1			1	1	1	1	1	1	1
9	43	1	5	2	2	2			1	2	1	1	2	1	1
10	50	1	5	2	2	2			2	2	2	2	1	1	2
11	28	1	1	1	1	1			1	1	1	1	1	1	1
12	19	2	1	1	1	1			1	1	1	1	1	1	1
13	74	1	5	1	1	1			1	1	1	1	1	1	1
14	46	1	5
15	57	1	3	1	1	1			1	1	1	1	1	1	1
[truncated: 165 more rows]
